# Supplementary material for: N′-[(E)-(4-Bromo-2-thien­yl)methyl­idene]benzohydrazide 0.06-hydrate
Source: Acta Crystallogr Sect E Struct Rep Online. 2009 Sep 19;65(Pt 10):o2501. doi: 10.1107/S1600536809037350 (PMC2970472; doi:10.1107/S1600536809037350)
Supplement: Supplementary file 2 [file e-65-o2501-Isup2.hkl]

#
# h,k,l, Fc-squared, Fo-squared, sigma(Fo-squared) and status flag
#
data_I
_shelx_title '    BH2_0m in P2(1)/c'
_shelx_refln_list_code          4
_shelx_F_calc_maximum      466.77
_exptl_crystal_F_000      1236.00
_reflns_d_resolution_high  0.8255
 
loop_
 _symmetry_equiv_pos_as_xyz
 'x, y, z'
 '-x, y+1/2, -z+1/2'
 '-x, -y, -z'
 'x, -y-1/2, z-1/2'
 
_cell_length_a     8.8348
_cell_length_b    18.3446
_cell_length_c    15.6788
_cell_angle_alpha  90.000
_cell_angle_beta   90.274
_cell_angle_gamma  90.000
 
_shelx_F_squared_multiplier     1.000
 
loop_
 _refln_index_h
 _refln_index_k
 _refln_index_l
 _refln_F_squared_calc
 _refln_F_squared_meas
 _refln_F_squared_sigma
 _refln_observed_status
   1   0   0     1259.86     1136.20     32.59 o
   2   0   0    29980.56    29563.66    521.05 o
   3   0   0   126426.23   124097.83   2153.85 o
   4   0   0     2069.70     2017.96     74.72 o
   5   0   0     2570.98     2504.09    132.85 o
   6   0   0     9252.80     8839.87    330.52 o
   7   0   0      183.31      312.85     80.40 o
   8   0   0     1162.67     1239.79    125.44 o
   9   0   0      213.40      152.62     97.69 o
  10   0   0      682.60      771.47    133.42 o
   2   1   0      220.54      184.19     11.76 o
   3   1   0     1364.58     1381.88     38.11 o
   4   1   0     2683.24     2800.41     63.78 o
   5   1   0     5041.24     5087.10    146.62 o
   6   1   0     1316.53     1267.14    225.89 o
   7   1   0        9.69       23.84     48.95 o
   8   1   0      108.84      105.95     59.00 o
   9   1   0      256.68      190.30     68.61 o
  10   1   0       44.05      150.75     80.37 o
   1   2   0     2877.29     2604.42     36.70 o
   2   2   0    13610.51    13478.85    172.44 o
   3   2   0     9076.07     9079.26    122.92 o
   4   2   0      628.10      625.97     29.34 o
   5   2   0     2211.28     2005.72    161.65 o
   6   2   0      662.24      633.16     57.91 o
   7   2   0      450.88      531.73     41.20 o
   8   2   0      317.29      280.68    126.11 o
   9   2   0        0.07       54.93    111.38 o
  10   2   0       50.46      -10.64     78.35 o
   1   3   0      525.74      528.42     14.66 o
   2   3   0     1078.38     1083.17     23.37 o
   3   3   0        7.67        9.10     13.24 o
   4   3   0     4394.51     4251.72    102.90 o
   5   3   0     5773.09     5678.41    128.45 o
   6   3   0      503.56      555.74     71.56 o
   7   3   0     3682.07     3672.80    163.55 o
   8   3   0      346.97      306.05     63.73 o
   9   3   0        0.19       54.24    101.59 o
  10   3   0      576.16      534.47    124.87 o
   0   4   0     2960.01     2783.86     69.75 o
   1   4   0    24590.22    24789.35    378.15 o
   2   4   0     3652.85     3817.23     56.43 o
   3   4   0     1230.52     1127.60     34.59 o
   4   4   0     4676.88     4731.00    106.29 o
   5   4   0        2.49       12.59     26.66 o
   6   4   0     1558.41     1568.50     83.75 o
   7   4   0     1183.20     1249.64    149.20 o
   8   4   0        6.20       39.75     59.31 o
   9   4   0        9.16       -0.03     87.52 o
  10   4   0       34.37     -112.04    112.04 o
   1   5   0       86.96       70.20     11.94 o
   2   5   0    11811.82    11679.06    167.28 o
   3   5   0     9165.72     9619.14    159.90 o
   4   5   0      898.12      863.07     52.60 o
   5   5   0     1189.33     1126.48     50.28 o
   6   5   0     2711.75     2681.86     94.47 o
   7   5   0     1154.80     1229.28     83.42 o
   8   5   0     1001.90     1108.34     89.08 o
   9   5   0      244.79      343.25     74.38 o
  10   5   0      284.40      206.79     91.71 o
   0   6   0     7569.71     7650.96    177.47 o
   1   6   0      744.63      759.55     26.23 o
   2   6   0      225.16      258.67     34.95 o
   3   6   0      755.98      623.83     32.13 o
   4   6   0     1800.24     1759.12     58.18 o
   5   6   0      169.03      118.79     34.54 o
   6   6   0       27.83       15.82     35.28 o
   7   6   0      193.07      131.77     50.56 o
   8   6   0      336.49      266.26     65.57 o
   9   6   0      125.67       68.28     71.01 o
  10   6   0       18.79      -18.21     74.72 o
   1   7   0     4725.49     4473.73     93.41 o
   2   7   0     4325.00     4373.06     94.62 o
   3   7   0     1009.44      900.55     75.45 o
   4   7   0     1829.63     1870.50     67.31 o
   5   7   0      337.77      358.85     63.48 o
   6   7   0     4800.74     4723.12    136.72 o
   7   7   0      132.90      182.68     45.97 o
   8   7   0      186.68      209.70     52.56 o
   9   7   0     1392.57     1438.16    108.08 o
  10   7   0        1.16       -5.45     76.79 o
   0   8   0      269.56      247.27     38.96 o
   1   8   0     6417.13     6591.37    162.08 o
   2   8   0     1438.98     1417.85     96.01 o
   3   8   0       88.26       48.81     22.94 o
   4   8   0     4422.52     4220.46    103.74 o
   5   8   0     2545.27     2551.91     81.40 o
   6   8   0      253.12      228.25     45.27 o
   7   8   0       14.14      -34.42     41.91 o
   8   8   0      111.65       77.38     55.68 o
   9   8   0       11.17       46.01     72.92 o
   1   9   0     8042.99     7995.64    194.34 o
   2   9   0    10175.92    10185.58    242.37 o
   3   9   0     1318.86     1206.17     52.59 o
   4   9   0     8258.27     8270.57    173.22 o
   5   9   0     2520.71     2340.86     79.94 o
   6   9   0      380.97      393.77     48.55 o
   7   9   0     2583.46     2383.62     92.86 o
   8   9   0      280.11      345.59     61.90 o
   9   9   0       75.86       70.81     77.21 o
   0  10   0      316.88      315.70     52.08 o
   1  10   0    16200.90    14960.39    343.85 o
   2  10   0     8139.80     7499.05    194.63 o
   3  10   0     2508.49     2445.97     72.64 o
   4  10   0     5205.17     4966.09    130.70 o
   5  10   0      119.79      133.50     36.72 o
   6  10   0      114.41      132.32     42.59 o
   7  10   0     1104.27     1132.18     69.36 o
   8  10   0       99.22       98.93     54.26 o
   9  10   0       60.07       21.11     59.00 o
   1  11   0      295.34      247.35     35.81 o
   2  11   0      417.64      308.06     39.91 o
   3  11   0      925.23      861.06    119.90 o
   4  11   0      199.04      157.15     35.95 o
   5  11   0      299.51      336.81     44.84 o
   6  11   0      213.52      244.53     46.56 o
   7  11   0        2.76        7.72     46.42 o
   8  11   0      278.61      271.68     60.49 o
   9  11   0       38.49      128.82     67.27 o
   0  12   0     2072.60     1952.53    110.62 o
   1  12   0      675.33      694.11     51.19 o
   2  12   0      749.10      677.41     51.85 o
   3  12   0     2986.82     2712.38     82.25 o
   4  12   0     1061.42      963.82     61.15 o
   5  12   0       45.47       14.73     39.22 o
   6  12   0      497.02      504.23     54.04 o
   7  12   0       61.29      110.02     61.28 o
   8  12   0       21.89       10.86     55.08 o
   9  12   0        9.93       61.98     86.11 o
   1  13   0     3307.76     3056.84    105.87 o
   2  13   0     1710.19     1572.86    120.69 o
   3  13   0      621.83      608.13     46.97 o
   4  13   0     1196.85     1270.46     62.32 o
   5  13   0      449.21      460.77     50.53 o
   6  13   0      628.56      710.26     61.21 o
   7  13   0      486.57      413.00     62.32 o
   8  13   0        5.70        8.52     69.16 o
   0  14   0     2386.61     2221.28    128.86 o
   1  14   0       26.27      112.80     43.42 o
   2  14   0        2.50       35.63     56.45 o
   3  14   0      902.75      859.49     54.41 o
   4  14   0      126.30      127.45     70.18 o
   5  14   0       51.33       14.37     44.40 o
   6  14   0       51.84       16.15     50.62 o
   7  14   0        2.62      -27.08     54.18 o
   8  14   0       39.17       51.51     61.85 o
   1  15   0     1316.64     1331.10     85.43 o
   2  15   0      815.74      859.81    131.52 o
   3  15   0       43.94       47.63     45.54 o
   4  15   0     1321.06     1511.95    101.15 o
   5  15   0       38.57       57.26     46.20 o
   6  15   0      261.63      271.11     62.65 o
   7  15   0      268.16      222.95     61.00 o
   0  16   0       25.08       39.15     68.42 o
   1  16   0       13.13       64.88     56.64 o
   2  16   0      740.85      672.86    107.39 o
   3  16   0       17.04       29.57     41.80 o
   4  16   0      736.90      819.16     63.84 o
   5  16   0      473.44      495.55     60.46 o
   6  16   0      195.68      200.37     57.56 o
   7  16   0       78.93      136.55     64.09 o
   1  17   0     3487.09     3222.50    126.78 o
   2  17   0     1016.31     1010.61     76.31 o
   3  17   0       43.11       45.64     46.41 o
   4  17   0      218.16      138.70     50.53 o
   5  17   0      522.22      509.60     66.94 o
   6  17   0       27.69       85.32     58.68 o
   0  18   0        2.83       93.32     84.96 o
   1  18   0      426.23      354.80     61.88 o
   2  18   0      225.50      313.26     63.23 o
   3  18   0        5.90      -47.13     47.13 o
   4  18   0       38.48        2.93     52.47 o
   5  18   0      142.26      156.05     59.20 o
   6  18   0       39.53      -50.65     60.23 o
   1  19   0      747.05      829.41     79.54 o
   2  19   0      738.10      613.06     87.14 o
   3  19   0       32.83      -37.54     50.66 o
   4  19   0      127.24       69.07     56.61 o
   5  19   0      459.88      507.84     71.29 o
   0  20   0     2260.11     2291.98    165.74 o
   1  20   0      220.32      274.43     68.95 o
   2  20   0       31.18       -8.39     66.72 o
   3  20   0      988.62     1049.58     75.19 o
   4  20   0      182.13      224.34     64.77 o
   1  21   0      314.50      371.29    101.78 o
   2  21   0      188.98      232.71     60.63 o
   3  21   0        3.03      -90.05     90.05 o
   0  22   0      820.08      875.24    126.20 o
   1  22   0       53.40       -0.92     76.87 o
 -10   1   1      155.89       83.63    103.96 o
  -9   1   1        6.34      -81.69     97.88 o
  -8   1   1      234.66      245.33     62.63 o
  -7   1   1     6242.07     6206.81    188.40 o
  -6   1   1     1471.84     1382.33     76.10 o
  -5   1   1      905.18      853.29     56.15 o
  -4   1   1    26172.84    26561.84    591.06 o
  -3   1   1      602.66      663.79     21.97 o
  -2   1   1      621.46      625.88     18.93 o
  -1   1   1    14173.35    13900.74    294.99 o
   1   1   1    14531.12    13873.38    161.67 o
   2   1   1    37783.60    38887.04    481.37 o
   3   1   1    11351.58    11236.97    162.61 o
   4   1   1     1517.40     1577.11     49.48 o
   5   1   1     3442.39     3628.85    165.93 o
   6   1   1     4535.58     4348.54    138.68 o
   7   1   1       87.96      128.77     50.00 o
   8   1   1        4.28      -14.50     53.00 o
   9   1   1     1464.31     1509.89    126.58 o
  10   1   1       93.74      213.78     81.82 o
 -10   2   1       29.55      -70.96     70.96 o
  -9   2   1      541.14      517.08     92.75 o
  -8   2   1      217.94      225.13     63.88 o
  -7   2   1      561.02      604.11    118.78 o
  -6   2   1      638.37      696.60     37.62 o
  -5   2   1      389.99      400.65     39.96 o
  -4   2   1      823.61      753.19     29.43 o
  -3   2   1     1972.72     2062.55     34.54 o
  -2   2   1     2404.31     2381.06     31.85 o
  -1   2   1     3188.23     3276.80     41.53 o
   0   2   1      163.98      106.26     25.99 o
   1   2   1     1089.30     1163.92     19.15 o
   2   2   1       47.79       47.85      7.19 o
   3   2   1     2018.61     2048.97     35.61 o
   4   2   1     1790.19     1693.13     41.70 o
   5   2   1      138.86      163.07     37.60 o
   6   2   1     2991.97     2845.90    109.77 o
   7   2   1      383.11      392.52     57.12 o
   8   2   1      393.62      383.13     69.76 o
   9   2   1      294.10      150.79     67.26 o
  10   2   1        3.14       14.99     85.81 o
 -10   3   1       89.72       99.43     76.36 o
  -9   3   1      153.75      154.84     73.91 o
  -8   3   1      140.98      191.86     64.64 o
  -7   3   1      537.76      507.05    102.73 o
  -6   3   1      831.45      935.36     67.03 o
  -5   3   1      134.19       86.04     31.66 o
  -4   3   1      989.81      933.17     40.57 o
  -3   3   1     2200.92     2224.17     41.05 o
  -2   3   1      961.28      952.45     20.80 o
  -1   3   1     1169.13     1197.24     21.53 o
   0   3   1    15786.85    15919.39    243.59 o
   1   3   1      639.16      623.64     22.89 o
   2   3   1     1125.47     1264.33     22.70 o
   3   3   1      114.28      105.35     29.86 o
   4   3   1        0.27        2.64     18.12 o
   5   3   1        6.12      -26.01     26.01 o
   6   3   1      295.84      307.72     47.84 o
   7   3   1      211.14      168.75     54.02 o
   8   3   1      435.83      363.91     65.07 o
   9   3   1       38.42      106.45     68.28 o
  10   3   1        7.24      -28.40     73.01 o
 -10   4   1       74.44       16.95     76.73 o
  -9   4   1      759.57      841.86     89.19 o
  -8   4   1      179.84       75.66     61.26 o
  -7   4   1       13.90      -34.36     80.49 o
  -6   4   1     3666.02     3690.70    167.47 o
  -5   4   1      429.86      496.13     39.05 o
  -4   4   1     1487.12     1649.46     72.95 o
  -3   4   1     3085.70     3103.44     49.55 o
  -2   4   1     7771.12     7742.10    104.02 o
  -1   4   1    10307.27    10714.30    150.75 o
   0   4   1       30.49       30.83      8.47 o
   1   4   1    26424.14    26451.65    402.94 o
   2   4   1     2085.74     2088.46     43.15 o
   3   4   1     2207.34     2325.83     51.75 o
   4   4   1    24940.23    24712.75    388.07 o
   5   4   1      147.52      162.63     30.69 o
   6   4   1     1215.43     1154.59     56.27 o
   7   4   1     7616.38     7239.21    209.18 o
   8   4   1      154.21      108.47     57.25 o
   9   4   1       10.67      -11.19     65.71 o
  10   4   1      129.29      199.31     80.37 o
 -10   5   1        8.56       23.40     81.78 o
  -9   5   1       72.32      109.46     71.41 o
  -8   5   1     1308.68     1245.91     91.45 o
  -7   5   1     1379.68     1406.91     87.03 o
  -6   5   1       28.45       -9.69     32.81 o
  -5   5   1     4264.46     4262.44    106.48 o
  -4   5   1     5841.84     5751.67    125.36 o
  -3   5   1     4593.11     4771.85     85.49 o
  -2   5   1     4957.97     4999.43     78.97 o
  -1   5   1     9447.98     9342.50    149.67 o
   0   5   1    17456.41    17641.72    272.50 o
   1   5   1       71.43       63.81     11.48 o
   2   5   1    13482.72    12991.03    206.24 o
   3   5   1    12986.45    13520.65    193.42 o
   4   5   1        3.74        4.39     22.54 o
   5   5   1     1083.68     1121.61     50.71 o
   6   5   1     3386.89     3417.99     97.92 o
   7   5   1       45.35       50.76     51.87 o
   8   5   1       41.97       84.90     60.52 o
   9   5   1      381.11      403.21     75.92 o
  10   5   1       26.18       27.88     87.33 o
 -10   6   1      405.51      399.29     87.35 o
  -9   6   1       10.47       61.87     66.72 o
  -8   6   1      605.52      618.70     76.40 o
  -7   6   1      438.18      431.03     51.77 o
  -6   6   1     1253.93     1285.34     61.07 o
  -5   6   1      448.63      417.29     37.95 o
  -4   6   1      893.35      784.18     40.07 o
  -3   6   1     7251.39     7108.74    156.23 o
  -2   6   1     2664.59     2680.46     55.80 o
  -1   6   1      206.40      203.35     15.83 o
   0   6   1    20235.99    20278.61    313.56 o
   1   6   1     2055.27     2098.49     56.29 o
   2   6   1    12701.86    12917.26    206.43 o
   3   6   1    14425.65    14402.36    231.68 o
   4   6   1       16.93       -4.42     23.45 o
   5   6   1     2568.21     2434.77     75.73 o
   6   6   1     1858.84     1700.33     91.66 o
   7   6   1       35.91       23.38     42.19 o
   8   6   1     1119.84     1165.91     88.57 o
   9   6   1      223.52      215.51     73.43 o
  10   6   1       14.80       19.99     76.17 o
 -10   7   1      104.95      117.32     81.29 o
  -9   7   1       62.08      158.14     72.23 o
  -8   7   1      144.37      142.69     53.00 o
  -7   7   1      344.16      387.79     51.20 o
  -6   7   1     1013.29     1120.74    124.66 o
  -5   7   1       79.44      110.09     32.42 o
  -4   7   1     1877.16     1952.41     63.69 o
  -3   7   1     8837.96     9052.13    178.76 o
  -2   7   1       43.79       88.14     19.88 o
  -1   7   1      445.45      378.57     23.48 o
   0   7   1     1380.86     1360.74     49.66 o
   1   7   1     2496.05     2617.93    108.77 o
   2   7   1      116.64      113.01     20.16 o
   3   7   1     1486.29     1424.09     48.75 o
   4   7   1       35.87       72.87     26.97 o
   5   7   1      348.29      288.64     36.66 o
   6   7   1       19.20        8.72     34.75 o
   7   7   1       63.09       62.77     41.87 o
   8   7   1     1166.05     1174.23     97.60 o
   9   7   1       22.17      -23.98     68.99 o
  10   7   1        4.10      -24.34     76.58 o
  -9   8   1       37.44      -26.01     78.40 o
  -8   8   1      110.16       -7.01     50.52 o
  -7   8   1      357.37      255.55     49.77 o
  -6   8   1      888.39      931.91     56.46 o
  -5   8   1     3022.47     3167.40    125.35 o
  -4   8   1        2.23       15.37     16.86 o
  -3   8   1     8179.19     8304.34    167.63 o
  -2   8   1     6006.52     6505.63    133.46 o
  -1   8   1     2226.67     2095.29     68.53 o
   0   8   1    14957.29    15291.16    343.72 o
   1   8   1     5178.12     5281.94    134.26 o
   2   8   1     4921.51     4508.52    121.33 o
   3   8   1     2066.65     2044.88     74.27 o
   4   8   1      664.24      692.91     28.37 o
   5   8   1     6976.28     6773.45    151.24 o
   6   8   1      105.51      149.05     40.49 o
   7   8   1      125.68      127.60     46.70 o
   8   8   1     1078.38     1092.85     96.01 o
   9   8   1       17.78      -68.31     68.31 o
  -9   9   1        0.14       70.85     63.82 o
  -8   9   1      504.29      510.81     61.91 o
  -7   9   1       59.43      123.49     47.14 o
  -6   9   1      401.91      485.50     51.18 o
  -5   9   1     2970.22     2981.79    108.65 o
  -4   9   1      970.87      951.24     36.27 o
  -3   9   1     5193.30     5031.22    171.36 o
  -2   9   1     3540.72     3474.68     83.87 o
  -1   9   1       21.92       31.13     28.70 o
   0   9   1     7160.53     7009.14    172.77 o
   1   9   1      290.46      175.17     29.78 o
   2   9   1       39.96       36.44     28.11 o
   3   9   1     2417.70     2342.33     68.48 o
   4   9   1      872.14      901.22     46.78 o
   5   9   1      434.48      518.57     45.23 o
   6   9   1      251.22      177.53     41.14 o
   7   9   1     1383.52     1408.80     73.77 o
   8   9   1      736.17      697.50     91.13 o
   9   9   1       82.02      167.96     74.11 o
  -9  10   1      119.54       97.29    141.20 o
  -8  10   1        0.07       34.25     61.28 o
  -7  10   1       34.15       90.67     49.61 o
  -6  10   1      511.61      433.84     48.81 o
  -5  10   1      115.06      184.79     47.39 o
  -4  10   1      175.72      214.27     35.80 o
  -3  10   1        1.73        1.13     26.64 o
  -2  10   1     3052.64     3435.71     88.32 o
  -1  10   1      863.63      761.91     57.11 o
   0  10   1      283.21      324.72     35.80 o
   1  10   1      666.71      651.98     43.71 o
   2  10   1     3067.93     3027.42     97.17 o
   3  10   1       56.70       32.87     26.99 o
   4  10   1     1093.34     1084.87     74.82 o
   5  10   1      211.21      211.81     39.49 o
   6  10   1       14.92      -41.47     41.47 o
   7  10   1      212.49      229.12     81.42 o
   8  10   1      151.73       73.26     54.23 o
   9  10   1      215.80      111.40     64.19 o
  -9  11   1       26.21       40.30     63.20 o
  -8  11   1      392.82      342.50     63.27 o
  -7  11   1      188.28      175.03     52.67 o
  -6  11   1      151.92      167.04     45.39 o
  -5  11   1     3424.83     3513.72    103.94 o
  -4  11   1      290.99      321.44     53.01 o
  -3  11   1     1249.31     1216.91     74.83 o
  -2  11   1    11270.24    11290.12    222.97 o
  -1  11   1       58.67       52.53     32.19 o
   0  11   1     1150.60     1120.88     56.39 o
   1  11   1     1165.07     1047.46     54.36 o
   2  11   1      419.88      470.63     56.64 o
   3  11   1     1284.28     1142.93     51.24 o
   4  11   1      340.33      288.57     38.90 o
   5  11   1       76.20        6.41     37.49 o
   6  11   1      364.68      334.12     49.93 o
   7  11   1     1006.75     1066.05    106.36 o
   8  11   1       58.52       34.98     57.15 o
   9  11   1        0.64      -46.51     80.26 o
  -8  12   1      146.38      168.32     61.04 o
  -7  12   1      345.35      325.50     56.82 o
  -6  12   1      807.57      816.68     63.92 o
  -5  12   1      835.31      844.80     56.77 o
  -4  12   1       15.23       -4.49     53.95 o
  -3  12   1     2120.58     2102.43     72.15 o
  -2  12   1     3972.04     3822.35    118.98 o
  -1  12   1      402.78      421.67     52.74 o
   0  12   1     3704.60     3539.20    134.00 o
   1  12   1     2151.63     2117.63     83.64 o
   2  12   1     5309.00     5343.66    157.85 o
   3  12   1     1804.10     2009.02     72.39 o
   4  12   1      590.37      595.09     82.83 o
   5  12   1     1970.88     2037.04     59.10 o
   6  12   1       39.87       33.47     43.73 o
   7  12   1       81.36      104.57     51.40 o
   8  12   1      295.66      382.17     64.50 o
  -8  13   1       87.79       45.52     59.72 o
  -7  13   1        3.05      -47.55     53.49 o
  -6  13   1       62.49       32.27     46.80 o
  -5  13   1      364.50      374.45     49.80 o
  -4  13   1      157.69      178.14     40.48 o
  -3  13   1      540.37      676.84     52.23 o
  -2  13   1      101.04       28.95     38.71 o
  -1  13   1      314.57      256.61     42.26 o
   0  13   1      656.98      583.28     51.57 o
   1  13   1      138.58      131.95     38.09 o
   2  13   1       51.50       60.30     39.04 o
   3  13   1      148.46      197.17     39.41 o
   4  13   1        7.03      -31.73     36.23 o
   5  13   1       47.74       48.47     50.22 o
   6  13   1       51.59       37.70     46.57 o
   7  13   1       25.86       25.09     54.16 o
   8  13   1        6.35      -24.55     57.26 o
  -8  14   1      497.38      586.15     75.51 o
  -7  14   1      221.37      234.55     60.06 o
  -6  14   1      295.10      396.56    101.80 o
  -5  14   1     1516.05     1674.85     76.99 o
  -4  14   1      117.21       41.02     41.01 o
  -3  14   1     2564.90     2363.30     83.79 o
  -2  14   1     1356.18     1331.24     76.73 o
  -1  14   1      739.40      699.75     75.93 o
   0  14   1     5085.74     4871.51    146.14 o
   1  14   1      629.60      606.85     54.55 o
   2  14   1     4320.44     4396.25    138.35 o
   3  14   1     3305.76     3086.64     94.19 o
   4  14   1      890.53      855.41     56.80 o
   5  14   1     2193.92     2213.71     88.10 o
   6  14   1     1127.23     1199.03    113.05 o
   7  14   1      189.61      245.41     58.72 o
   8  14   1      326.27      331.55     67.50 o
  -7  15   1      183.12      165.96    114.68 o
  -6  15   1      176.16      125.63     56.37 o
  -5  15   1      258.74      438.16     79.76 o
  -4  15   1     1719.77     1551.54     73.60 o
  -3  15   1      126.57      197.80     53.03 o
  -2  15   1     1432.61     1392.90    102.25 o
  -1  15   1     3888.13     3616.14    124.77 o
   0  15   1      526.98      572.60     55.88 o
   1  15   1      259.64      211.46     49.08 o
   2  15   1     1827.97     1822.94     89.63 o
   3  15   1      209.22      198.50     42.39 o
   4  15   1       74.22      117.84     44.28 o
   5  15   1       75.86      118.60     59.00 o
   6  15   1      132.71      125.65     54.60 o
   7  15   1      322.05      397.18     66.42 o
  -7  16   1      136.41       46.09     63.89 o
  -6  16   1      594.54      721.97     70.71 o
  -5  16   1       11.59        0.69     51.12 o
  -4  16   1       37.61       61.05     47.32 o
  -3  16   1      573.11      636.49     55.10 o
  -2  16   1      353.20      307.50     56.24 o
  -1  16   1        2.10       14.00     58.44 o
   0  16   1      342.50      293.96     54.96 o
   1  16   1     5519.15     5796.93    172.77 o
   2  16   1      105.40       25.04     97.31 o
   3  16   1       40.88       27.20     41.91 o
   4  16   1     3085.52     3091.09    105.20 o
   5  16   1       62.54       45.15     48.96 o
   6  16   1        3.26       -9.31     54.76 o
   7  16   1      409.61      690.51     75.85 o
  -6  17   1        0.66       -6.08     58.10 o
  -5  17   1      188.58      330.94     61.87 o
  -4  17   1        1.42       -3.24     49.80 o
  -3  17   1      262.53      255.80     51.50 o
  -2  17   1      224.66      266.22     47.49 o
  -1  17   1        6.62      -49.12     49.12 o
   0  17   1       41.28       83.07     53.30 o
   1  17   1        8.76      131.75     56.43 o
   2  17   1        3.85        8.68     52.99 o
   3  17   1      116.22      198.06     48.06 o
   4  17   1      357.81      372.94     56.94 o
   5  17   1        5.08       52.23     54.84 o
   6  17   1       13.85       -6.67     60.31 o
  -6  18   1      199.32      223.03     65.57 o
  -5  18   1      137.84      109.69     57.15 o
  -4  18   1        1.17      -48.79     48.79 o
  -3  18   1      808.06      896.43     88.72 o
  -2  18   1      955.15     1058.09     68.57 o
  -1  18   1       64.64       44.91     56.06 o
   0  18   1       79.52       45.70     57.25 o
   1  18   1     1790.31     1817.19     95.82 o
   2  18   1       31.21       96.46     56.07 o
   3  18   1        5.34       -2.07     48.75 o
   4  18   1     1034.91     1032.81     74.55 o
   5  18   1       48.97       22.24    104.47 o
   6  18   1        5.93       -3.27     61.63 o
  -5  19   1       15.05      -13.68     58.85 o
  -4  19   1      270.51      337.83     64.71 o
  -3  19   1      206.53      179.33     55.95 o
  -2  19   1       69.19      136.89     50.97 o
  -1  19   1      828.72      739.13     75.13 o
   0  19   1      128.29       17.27     56.24 o
   1  19   1      325.90      299.37    132.95 o
   2  19   1      158.04       87.64     60.48 o
   3  19   1      211.26      200.36     56.38 o
   4  19   1        1.47      -53.30     53.30 o
   5  19   1       48.28        8.72     57.93 o
  -4  20   1       62.19       92.88     60.01 o
  -3  20   1       10.18      -10.91     52.40 o
  -2  20   1       22.20      -17.08     50.25 o
  -1  20   1        1.75       -7.72     63.46 o
   0  20   1       31.91       12.30     72.89 o
   1  20   1       14.09       45.39     77.07 o
   2  20   1       22.67       28.97     76.69 o
   3  20   1       51.18       68.57     55.49 o
   4  20   1        8.41      -67.97     67.97 o
  -3  21   1        3.15      -27.14     55.95 o
  -2  21   1       17.12      -52.21     52.21 o
  -1  21   1      650.12      713.48     86.76 o
   0  21   1      380.90      299.99     81.82 o
   1  21   1        9.40       70.59     70.08 o
   2  21   1      670.45      958.12     94.84 o
   3  21   1      431.45      488.21    107.13 o
  -1  22   1        6.28      155.30     76.63 o
   0  22   1       13.87       52.19     70.57 o
   1  22   1      513.35      739.82     91.97 o
 -10   0   2       54.58       82.30    112.52 o
  -9   0   2      493.27      350.10    109.48 o
  -8   0   2     7964.25     8021.52    252.02 o
  -7   0   2      563.05      536.11     51.62 o
  -6   0   2      115.60       19.58     63.86 o
  -5   0   2    43665.20    43395.57   1350.97 o
  -4   0   2     4540.37     4403.59    178.47 o
  -3   0   2      427.41      467.69     40.13 o
  -2   0   2   217870.89   186173.80   3234.77 o
  -1   0   2    11260.01    11666.57    162.88 o
   1   0   2    28964.42    28642.95    438.16 o
   2   0   2    55617.98    54760.02    954.13 o
   3   0   2     7028.87     7219.72    171.82 o
   4   0   2       11.46        5.80     24.59 o
   5   0   2    29511.39    28696.75    638.04 o
   6   0   2       67.98       63.67     57.40 o
   7   0   2       44.87        4.18     65.38 o
   8   0   2     2084.03     2093.17    156.61 o
   9   0   2       47.72       64.24     89.33 o
  10   0   2      448.82      316.84    119.93 o
 -10   1   2      170.91       19.33     78.35 o
  -9   1   2        5.09      -60.35    137.51 o
  -8   1   2     1491.93     1560.84     67.91 o
  -7   1   2     1942.15     1969.50     70.96 o
  -6   1   2        6.63      -26.21     26.21 o
  -5   1   2     4318.00     4371.74    104.14 o
  -4   1   2     3742.92     3984.50     98.78 o
  -3   1   2     1251.84     1419.80     29.09 o
  -2   1   2     3700.01     3769.91     47.75 o
  -1   1   2       91.94      120.16      6.76 o
   0   1   2     7665.31     7817.16     94.27 o
   1   1   2      855.47      789.68     14.57 o
   2   1   2     3071.24     3200.07     42.75 o
   3   1   2     6452.52     6222.19    105.60 o
   4   1   2    11148.82    11679.56    222.89 o
   5   1   2      182.48      173.16     25.35 o
   6   1   2     1366.36     1412.22     81.73 o
   7   1   2     1113.90     1034.16     72.56 o
   8   1   2       47.41      -55.29     55.29 o
   9   1   2      153.52      158.64     68.95 o
  10   1   2       74.06      103.88     77.28 o
 -10   2   2       58.61       26.27     75.58 o
  -9   2   2       30.08       61.71     69.15 o
  -8   2   2       92.97      115.11     62.59 o
  -7   2   2     1117.43     1152.46     53.66 o
  -6   2   2     1674.59     1711.69     59.45 o
  -5   2   2     3455.58     3331.69    180.12 o
  -4   2   2     2005.99     1903.51     48.06 o
  -3   2   2     2885.45     2839.69     60.55 o
  -2   2   2     1654.62     1652.70     25.41 o
  -1   2   2     4797.36     4896.09     56.47 o
   0   2   2     4463.21     4418.76     71.32 o
   1   2   2      546.57      538.26     14.78 o
   2   2   2     6355.75     6323.82     73.06 o
   3   2   2       70.64       63.46     12.22 o
   4   2   2     1190.99     1186.36     35.78 o
   5   2   2     4688.25     4664.61     90.67 o
   6   2   2      985.49      912.49     61.28 o
   7   2   2     2297.19     2245.47    210.21 o
   8   2   2     1868.78     1712.99    162.98 o
   9   2   2      245.19      283.06     70.48 o
  10   2   2      304.08      279.76     85.44 o
 -10   3   2       87.85       85.72     88.09 o
  -9   3   2      192.98      155.40     91.90 o
  -8   3   2      203.33      177.89     65.16 o
  -7   3   2      433.67      490.36     50.26 o
  -6   3   2      196.70      207.94     25.98 o
  -5   3   2     2591.39     2636.83     66.28 o
  -4   3   2     1079.81     1167.10     54.67 o
  -3   3   2     9374.65     9239.14    115.00 o
  -2   3   2     6216.70     6149.25     72.42 o
  -1   3   2     6931.79     6927.25     83.92 o
   0   3   2    27546.77    27379.20    415.29 o
   1   3   2     2143.00     2161.16     35.53 o
   2   3   2     3242.57     3230.48     43.88 o
   3   3   2     6750.59     6723.65    101.19 o
   4   3   2     1115.73     1185.62     31.62 o
   5   3   2     3466.16     3292.19     68.96 o
   6   3   2       81.51       82.47     22.13 o
   7   3   2       10.98      -16.21     49.64 o
   8   3   2      801.28      755.65     73.89 o
   9   3   2      191.47      218.51     77.93 o
  10   3   2      259.46      235.00     84.55 o
 -10   4   2        3.97       14.97     78.89 o
  -9   4   2      373.57      482.26     82.33 o
  -8   4   2      167.67      147.06     65.40 o
  -7   4   2      303.56      334.74     62.24 o
  -6   4   2      136.11       72.17     36.81 o
  -5   4   2      606.83      622.15     42.14 o
  -4   4   2     2044.60     2070.66     83.93 o
  -3   4   2       80.29       96.85     12.72 o
  -2   4   2     2011.60     2136.59     33.74 o
  -1   4   2    69303.12    69096.63    930.52 o
   0   4   2       84.80      100.99     10.05 o
   1   4   2     8933.30     9260.79    146.33 o
   2   4   2     5525.79     5632.58     77.52 o
   3   4   2     6694.90     6850.23    103.20 o
   4   4   2     7909.83     7813.92    135.96 o
   5   4   2     1698.30     1653.75    116.83 o
   6   4   2     1183.86     1215.20     71.85 o
   7   4   2        3.97        6.36     47.21 o
   8   4   2       69.05       36.14     57.06 o
   9   4   2      276.60      315.45     75.31 o
  10   4   2       15.37       -4.06     77.36 o
 -10   5   2        1.18      -28.22     75.40 o
  -9   5   2       81.17       31.36     70.64 o
  -8   5   2      101.83      121.04     62.54 o
  -7   5   2      122.27      165.73     45.22 o
  -6   5   2      407.84      408.11     44.09 o
  -5   5   2      254.45      228.69     34.51 o
  -4   5   2     1042.71     1020.15     43.83 o
  -3   5   2     4791.08     4815.26     78.32 o
  -2   5   2    10903.03    11263.93    147.87 o
  -1   5   2    34890.69    35241.86    479.07 o
   0   5   2    14500.03    14422.28    224.46 o
   1   5   2     7050.80     7230.30    118.20 o
   2   5   2    12132.81    11822.21    168.52 o
   3   5   2    11278.83    11341.17    164.02 o
   4   5   2     1112.56     1137.95     40.84 o
   5   5   2      495.55      428.34     37.11 o
   6   5   2     1219.37     1244.70     58.42 o
   7   5   2       64.47       88.33     51.01 o
   8   5   2        0.05      -12.73     54.30 o
   9   5   2       23.69       53.65     67.41 o
  10   5   2       88.04        4.03     91.90 o
 -10   6   2       85.82       77.32     86.34 o
  -9   6   2      120.69      165.69     71.56 o
  -8   6   2       11.20      -45.53     59.73 o
  -7   6   2      170.90      169.38     47.25 o
  -6   6   2      289.35      366.49     44.60 o
  -5   6   2      606.67      586.78     41.99 o
  -4   6   2      457.90      526.27     32.18 o
  -3   6   2      580.91      585.90     25.39 o
  -2   6   2     7087.32     6888.95    124.30 o
  -1   6   2       28.29       29.82     13.48 o
   0   6   2        6.21       18.83     12.03 o
   1   6   2     4636.87     4781.61    110.11 o
   2   6   2    12565.96    12943.32    238.41 o
   3   6   2      234.75      254.08     16.89 o
   4   6   2        5.61       -7.97     23.85 o
   5   6   2     3144.46     3129.15    110.32 o
   6   6   2      226.68      286.72     42.67 o
   7   6   2      532.01      522.90     50.99 o
   8   6   2       27.62       41.05     56.91 o
   9   6   2       17.71      -74.21    151.96 o
  10   6   2       64.80      -13.62     72.85 o
 -10   7   2       49.31       92.48     85.91 o
  -9   7   2      194.79      217.42     92.28 o
  -8   7   2      455.02      323.04     57.39 o
  -7   7   2      491.73      535.05     55.76 o
  -6   7   2        1.68      -33.68     35.45 o
  -5   7   2      344.19      348.22     39.22 o
  -4   7   2     7742.63     7630.90    134.20 o
  -3   7   2     2390.72     2555.79     74.48 o
  -2   7   2     6002.80     5782.49    119.24 o
  -1   7   2      661.99      606.37     34.88 o
   0   7   2       34.98       55.78     20.50 o
   1   7   2    13837.76    14154.78    259.34 o
   2   7   2     2000.29     1919.67     52.55 o
   3   7   2     1280.76     1304.77     46.32 o
   4   7   2     9252.97     8929.86    151.80 o
   5   7   2      209.63      186.93     33.44 o
   6   7   2      213.70      224.43     40.59 o
   7   7   2      258.49      307.75     47.04 o
   8   7   2      503.83      404.21     72.33 o
   9   7   2        1.25       46.38     69.42 o
  10   7   2        0.55       -5.86     74.91 o
  -9   8   2       30.82      120.02     72.75 o
  -8   8   2      149.78      109.66     54.73 o
  -7   8   2      800.98      815.29     71.12 o
  -6   8   2      706.96      657.02     60.20 o
  -5   8   2      425.73      460.22     67.76 o
  -4   8   2     2382.67     2335.50     73.52 o
  -3   8   2      909.50      997.59     74.02 o
  -2   8   2      446.10      460.65     30.61 o
  -1   8   2     3693.21     3702.19    101.93 o
   0   8   2     1376.13     1352.26     49.29 o
   1   8   2     5630.46     6110.79    123.66 o
   2   8   2      861.10      915.86     38.15 o
   3   8   2      191.12      170.38     27.10 o
   4   8   2     1770.22     1772.30     46.54 o
   5   8   2        9.89       25.23     31.90 o
   6   8   2     1531.31     1621.21     69.14 o
   7   8   2      371.50      379.08     52.28 o
   8   8   2      291.94      380.43     94.19 o
   9   8   2      591.40      615.94     91.66 o
  -9   9   2      201.29      192.38     61.95 o
  -8   9   2       18.64      -11.57     51.87 o
  -7   9   2      485.88      639.30     59.82 o
  -6   9   2      612.32      732.01    103.38 o
  -5   9   2      410.45      441.01     53.77 o
  -4   9   2     4185.90     4193.96    104.71 o
  -3   9   2     4099.92     4181.37    100.27 o
  -2   9   2     5391.68     5572.48    127.81 o
  -1   9   2     8095.32     8216.55    198.96 o
   0   9   2    10319.54    11007.48    257.10 o
   1   9   2     8979.22     9007.58    215.50 o
   2   9   2    10273.31    10531.73    249.37 o
   3   9   2     4026.04     4182.52    120.32 o
   4   9   2     5050.15     4924.47    117.20 o
   5   9   2     1109.98     1181.33     76.76 o
   6   9   2     1028.69     1035.87    201.75 o
   7   9   2     1237.26     1308.09     70.41 o
   8   9   2       50.37       71.26     50.18 o
   9   9   2      200.91      224.31     78.24 o
  -9  10   2     1264.18     1319.40     88.39 o
  -8  10   2       14.41       57.83     53.97 o
  -7  10   2      221.72      267.90     53.85 o
  -6  10   2     2772.20     2781.66     95.94 o
  -5  10   2     1307.02     1231.47     44.37 o
  -4  10   2     1673.25     1793.56     67.35 o
  -3  10   2     5407.20     5367.19    121.84 o
  -2  10   2      899.77      818.12     56.60 o
  -1  10   2     5941.05     5711.76    149.78 o
   0  10   2     1226.34     1161.82     58.04 o
   1  10   2    14222.73    13945.67    322.28 o
   2  10   2      529.68      446.79     46.95 o
   3  10   2     1824.93     1862.68     62.41 o
   4  10   2     5706.75     5554.97    106.95 o
   5  10   2       37.94       43.97     35.98 o
   6  10   2     1332.58     1534.10     70.25 o
   7  10   2     1166.38     1303.97     73.14 o
   8  10   2        6.75      -29.80     51.71 o
   9  10   2      985.39     1069.76    100.59 o
  -9  11   2       13.18       89.74     66.86 o
  -8  11   2      154.84      156.00     60.46 o
  -7  11   2       44.63       59.20     51.78 o
  -6  11   2       76.85       51.70     45.71 o
  -5  11   2      235.95      172.61     41.35 o
  -4  11   2      556.37      563.81     44.87 o
  -3  11   2      522.97      543.24     41.76 o
  -2  11   2       25.83       -5.98     27.27 o
  -1  11   2     1252.82     1256.88     67.38 o
   0  11   2      647.85      591.04     43.60 o
   1  11   2      167.60      147.44     34.43 o
   2  11   2      433.35      387.59     69.18 o
   3  11   2     1017.25      993.72     97.32 o
   4  11   2      144.04      129.86     26.43 o
   5  11   2       26.19       40.76     22.60 o
   6  11   2      621.87      653.31     56.73 o
   7  11   2      101.89      144.86     58.41 o
   8  11   2        5.64      -34.68     52.85 o
   9  11   2       13.49      -50.36    204.98 o
  -8  12   2      170.93      119.88     92.21 o
  -7  12   2       56.11        0.17     51.58 o
  -6  12   2     1260.85     1243.48     72.55 o
  -5  12   2      636.53      645.06     53.16 o
  -4  12   2       11.23        6.87     39.56 o
  -3  12   2      174.07      181.14     37.28 o
  -2  12   2      239.46      286.74     36.11 o
  -1  12   2       17.30       -6.90     33.66 o
   0  12   2       63.89      120.07     59.20 o
   1  12   2       35.54       30.56     33.39 o
   2  12   2        5.21      -25.88     32.56 o
   3  12   2      100.46       77.45     33.32 o
   4  12   2      138.05      157.01     38.09 o
   5  12   2      495.75      507.33     33.22 o
   6  12   2      354.75      353.79     52.30 o
   7  12   2      107.83       76.27     48.61 o
   8  12   2      407.49      517.21     67.66 o
  -8  13   2        7.88      -58.59     58.59 o
  -7  13   2       86.84       79.56     56.83 o
  -6  13   2       15.02       24.57     49.74 o
  -5  13   2      493.03      488.64     59.80 o
  -4  13   2     1301.13     1257.90    140.50 o
  -3  13   2      461.46      457.64     55.25 o
  -2  13   2     3138.77     3063.64     88.65 o
  -1  13   2     1177.64     1151.25     63.52 o
   0  13   2     2866.83     2747.45    151.96 o
   1  13   2     3982.71     3909.73    121.82 o
   2  13   2     1055.11      985.36     93.51 o
   3  13   2      774.36      682.29     69.56 o
   4  13   2     4043.19     4287.98    115.73 o
   5  13   2       12.70       -3.25     40.43 o
   6  13   2      616.14      463.33     57.17 o
   7  13   2      441.36      497.09     62.82 o
   8  13   2      126.59      119.33     72.28 o
  -8  14   2       90.99      -17.87     63.03 o
  -7  14   2        0.77       17.79     56.18 o
  -6  14   2      100.90      101.82     51.86 o
  -5  14   2      452.18      479.43     55.92 o
  -4  14   2        3.57      -38.51     38.51 o
  -3  14   2        7.68       27.12     36.91 o
  -2  14   2      456.90      459.65     45.52 o
  -1  14   2      223.54      235.99     47.03 o
   0  14   2       47.58       37.52     40.53 o
   1  14   2      975.12      938.62     61.34 o
   2  14   2     1032.51     1058.02     69.55 o
   3  14   2      314.67      247.42     44.28 o
   4  14   2        5.50       53.75     39.17 o
   5  14   2      104.87      163.26     46.19 o
   6  14   2      269.51      264.86     53.94 o
   7  14   2       88.11      202.17     58.21 o
   8  14   2       12.70      -17.62    138.37 o
  -7  15   2      120.60       98.10     59.44 o
  -6  15   2      110.26       25.03     54.08 o
  -5  15   2      298.05      279.63     53.86 o
  -4  15   2      569.71      672.68     57.86 o
  -3  15   2        1.76      -40.63     40.63 o
  -2  15   2     1592.97     1820.11     74.82 o
  -1  15   2     1840.00     1821.43    106.34 o
   0  15   2       65.11       39.39     43.84 o
   1  15   2     1091.27     1196.42     71.84 o
   2  15   2     2016.44     2109.44     97.45 o
   3  15   2       50.75       16.04     39.44 o
   4  15   2      125.21       58.63     44.28 o
   5  15   2      626.72      605.17     58.17 o
   6  15   2      266.87      199.51     68.55 o
   7  15   2        3.19       50.40     61.92 o
  -7  16   2      288.74      314.30     70.63 o
  -6  16   2      278.60      299.08     73.49 o
  -5  16   2       30.34      119.96     52.05 o
  -4  16   2      181.50      156.71     85.90 o
  -3  16   2       15.67      -35.49     42.50 o
  -2  16   2      172.20      137.14     44.22 o
  -1  16   2      330.14      388.34     58.44 o
   0  16   2      452.15      427.07     56.30 o
   1  16   2      762.00      798.55     65.62 o
   2  16   2      613.68      591.79     62.69 o
   3  16   2      543.12      637.91     54.82 o
   4  16   2      180.74      245.22     50.91 o
   5  16   2      431.22      462.86     58.92 o
   6  16   2      313.95      335.69     61.48 o
   7  16   2        0.60        6.31     74.79 o
  -6  17   2      544.76      549.44     70.37 o
  -5  17   2        8.70      -52.45     52.45 o
  -4  17   2       13.73       16.32     47.67 o
  -3  17   2     1845.15     1849.69     81.15 o
  -2  17   2       62.87       76.43     45.48 o
  -1  17   2      316.86      266.88     69.28 o
   0  17   2     1729.06     1818.89     93.82 o
   1  17   2       26.56       61.89     65.38 o
   2  17   2       65.05       97.60     56.64 o
   3  17   2     1114.46     1290.95     98.64 o
   4  17   2      102.24      255.08     55.39 o
   5  17   2      181.37       65.16     52.12 o
   6  17   2      160.56      229.13     60.15 o
  -6  18   2        4.23       30.57     63.92 o
  -5  18   2       48.26       87.68     73.86 o
  -4  18   2      165.75      181.57     57.50 o
  -3  18   2       69.42       86.26     49.11 o
  -2  18   2        2.37       13.88     45.02 o
  -1  18   2      273.22      436.54    122.59 o
   0  18   2       78.03      107.74     56.52 o
   1  18   2       10.47      -41.34     56.04 o
   2  18   2       95.62       57.28     72.03 o
   3  18   2       16.00       43.59     49.32 o
   4  18   2       57.17      101.34     54.33 o
   5  18   2       53.47        6.52     56.96 o
   6  18   2      110.20      175.18     67.07 o
  -5  19   2       50.21       83.96     59.13 o
  -4  19   2      252.79      247.86     74.15 o
  -3  19   2      927.46      776.47     70.41 o
  -2  19   2       65.44       19.76     48.61 o
  -1  19   2      270.76      224.00    122.40 o
   0  19   2     1547.29     1501.04    179.14 o
   1  19   2       92.60      189.91     63.56 o
   2  19   2       48.04      109.20     85.24 o
   3  19   2     1135.04     1313.15     76.77 o
   4  19   2       79.45      133.60     57.08 o
   5  19   2       14.94       10.77     58.43 o
  -4  20   2       14.93      -13.49     59.38 o
  -3  20   2      281.93      342.21     62.28 o
  -2  20   2     1101.41     1227.50     80.35 o
  -1  20   2      421.58      321.61     71.50 o
   0  20   2       75.56       20.95     66.37 o
   1  20   2      413.57      341.41     71.99 o
   2  20   2      737.07      905.73     90.44 o
   3  20   2        1.22      -51.79     51.79 o
   4  20   2       68.69       69.43     59.36 o
  -3  21   2       52.45       57.58     60.64 o
  -2  21   2       37.25       33.31     67.66 o
  -1  21   2        4.58      -31.94     64.83 o
   0  21   2      214.44      214.41     70.89 o
   1  21   2       93.26       -5.91     67.67 o
   2  21   2        0.53       -0.43    123.64 o
   3  21   2      114.76       95.49     58.73 o
  -1  22   2      192.38      225.51     83.91 o
   0  22   2      200.64      235.45     81.43 o
   1  22   2       52.54       65.35     73.96 o
 -10   1   3      231.59      191.44     83.08 o
  -9   1   3      725.74      712.73     89.78 o
  -8   1   3       51.70       70.58     38.68 o
  -7   1   3      235.65      205.89     32.01 o
  -6   1   3      837.79      810.74     53.70 o
  -5   1   3     2098.59     2234.03    173.19 o
  -4   1   3     1439.98     1430.88     50.95 o
  -3   1   3      683.89      688.82     24.61 o
  -2   1   3    36409.91    37131.09    378.34 o
  -1   1   3       53.87       34.20      6.39 o
   0   1   3     2095.13     2011.37     25.72 o
   1   1   3    46425.25    44467.55    514.29 o
   2   1   3       19.66       28.62      8.01 o
   3   1   3     1682.32     1573.86     38.21 o
   4   1   3    12014.97    11202.97    213.85 o
   5   1   3      801.21      886.63     36.81 o
   6   1   3     5804.09     5794.30    169.07 o
   7   1   3     4419.14     4512.33    148.70 o
   8   1   3       97.50       65.57     53.55 o
   9   1   3      281.70      149.74     82.01 o
  10   1   3       64.13      160.97     72.84 o
 -10   2   3        1.08      -73.87     73.87 o
  -9   2   3       57.91      -23.83    131.05 o
  -8   2   3        5.21      -30.38     59.74 o
  -7   2   3      751.60      777.12     47.27 o
  -6   2   3     1796.40     1802.80     63.86 o
  -5   2   3      381.97      383.23     31.66 o
  -4   2   3     7584.03     7230.27    128.30 o
  -3   2   3     1049.27     1045.91     25.46 o
  -2   2   3    13311.08    13789.69    153.75 o
  -1   2   3      151.49      178.65      8.25 o
   0   2   3     7776.50     7686.54     91.55 o
   1   2   3      746.14      726.59     17.00 o
   2   2   3     6988.85     7199.63     88.20 o
   3   2   3     1021.74     1034.12     27.66 o
   4   2   3      459.40      500.72     33.85 o
   5   2   3        5.31       22.55     18.99 o
   6   2   3     3562.55     3467.45    122.33 o
   7   2   3       12.02        2.33     49.25 o
   8   2   3        1.64       19.07     56.90 o
   9   2   3      327.06      196.53    102.44 o
  10   2   3       15.55       -8.00     71.43 o
 -10   3   3        1.50       32.54    175.62 o
  -9   3   3       41.48      -64.78     64.78 o
  -8   3   3       19.03      -56.17     56.17 o
  -7   3   3       13.80       -2.36     30.71 o
  -6   3   3      897.70      901.09     63.61 o
  -5   3   3       70.13      124.01     22.44 o
  -4   3   3     2800.13     3036.94     81.64 o
  -3   3   3       70.80       81.77     12.20 o
  -2   3   3     5723.11     6323.53     75.21 o
  -1   3   3     2644.39     2658.26     36.63 o
   0   3   3      923.26      975.94     20.18 o
   1   3   3      182.13      182.12      9.12 o
   2   3   3    10592.53    10691.49    128.14 o
   3   3   3      584.81      617.33     19.15 o
   4   3   3     2902.58     3105.21     57.42 o
   5   3   3     3382.72     3304.63     70.77 o
   6   3   3       14.35      -12.77     22.94 o
   7   3   3       80.00       76.73     50.72 o
   8   3   3      881.90      743.42     75.44 o
   9   3   3        9.27       29.74     94.94 o
  10   3   3      130.39       75.52     75.07 o
 -10   4   3       11.08       88.40     78.55 o
  -9   4   3      852.87      736.11     92.28 o
  -8   4   3       13.20      -22.89     59.02 o
  -7   4   3     2389.92     2301.18    113.36 o
  -6   4   3     1277.68     1367.26     45.81 o
  -5   4   3       29.16       41.70     20.84 o
  -4   4   3    17562.82    17803.50    285.59 o
  -3   4   3      371.72      391.67     22.03 o
  -2   4   3       32.32       40.39     14.80 o
  -1   4   3    95018.95    92899.02   1139.38 o
   0   4   3     1399.17     1504.56     31.35 o
   1   4   3      713.08      704.46     19.04 o
   2   4   3    12506.21    12604.73    177.81 o
   3   4   3     1175.10     1179.27     26.50 o
   4   4   3      401.49      491.62     28.37 o
   5   4   3      977.05      988.15     31.83 o
   6   4   3     2117.96     2225.87    168.21 o
   7   4   3       18.02      -43.63     43.63 o
   8   4   3      134.26       89.45     57.70 o
   9   4   3     1544.81     1422.87     98.51 o
  10   4   3        9.94       12.67     73.85 o
 -10   5   3       36.94      -61.01     97.79 o
  -9   5   3       65.17      102.61     82.30 o
  -8   5   3      192.92      179.09     63.92 o
  -7   5   3      420.70      441.75     51.89 o
  -6   5   3     1616.63     1588.11     67.82 o
  -5   5   3      802.43      761.94     51.87 o
  -4   5   3      656.32      660.31     41.75 o
  -3   5   3     3763.32     3591.40     63.31 o
  -2   5   3     5080.82     5251.58     82.97 o
  -1   5   3     1371.15     1393.97     29.95 o
   0   5   3     6014.39     6283.95    103.36 o
   1   5   3     6134.05     6159.81    101.75 o
   2   5   3     1398.27     1416.09     35.42 o
   3   5   3     1340.22     1370.35     36.91 o
   4   5   3     6376.50     6222.16    113.20 o
   5   5   3     1461.70     1563.99     59.89 o
   6   5   3      109.41       98.98     35.51 o
   7   5   3     1632.50     1630.22     88.43 o
   8   5   3      777.28      956.15     85.07 o
   9   5   3       95.28       56.51     65.54 o
  10   5   3       42.39      114.86     80.88 o
 -10   6   3       29.10       83.84     79.67 o
  -9   6   3       30.97       62.77     70.42 o
  -8   6   3     2138.21     2052.85    113.33 o
  -7   6   3       33.73       84.40     70.29 o
  -6   6   3      233.01      141.17     62.71 o
  -5   6   3     9587.48     9233.71    265.74 o
  -4   6   3      703.24      731.73     31.27 o
  -3   6   3     2299.77     2228.06     53.80 o
  -2   6   3    22921.93    22224.73    346.53 o
  -1   6   3     2392.00     2464.37     50.91 o
   0   6   3     3145.28     2999.74     66.70 o
   1   6   3    22370.59    22659.89    403.67 o
   2   6   3     4500.12     4353.64     81.34 o
   3   6   3       84.64       71.33     14.99 o
   4   6   3      777.96      728.94     26.16 o
   5   6   3     1203.85     1227.72     52.20 o
   6   6   3       27.79       -5.75     34.43 o
   7   6   3     1063.58     1153.78     64.44 o
   8   6   3      535.95      597.29     72.42 o
   9   6   3        3.85       19.75     64.72 o
  10   6   3      303.32      360.44    167.73 o
 -10   7   3        4.76       19.73     81.62 o
  -9   7   3      280.37      233.93     75.40 o
  -8   7   3      309.54      359.36     57.90 o
  -7   7   3       15.24      -32.19     41.28 o
  -6   7   3      778.13      723.35     53.40 o
  -5   7   3      550.03      567.49     44.33 o
  -4   7   3      851.49      878.51     41.01 o
  -3   7   3        4.35       -0.02     22.24 o
  -2   7   3      772.75      743.20     54.61 o
  -1   7   3      128.14      137.61     16.19 o
   0   7   3      327.53      389.79     23.02 o
   1   7   3      331.16      355.08     22.48 o
   2   7   3     3655.38     3687.91    116.59 o
   3   7   3     2944.14     3040.78     56.73 o
   4   7   3      305.79      333.58     23.16 o
   5   7   3      348.77      323.73     36.26 o
   6   7   3     2341.49     2426.58     87.93 o
   7   7   3      200.43      205.22     45.31 o
   8   7   3       18.91       77.03     62.35 o
   9   7   3       60.78       79.81     96.36 o
  10   7   3       36.67       -6.94     80.37 o
  -9   8   3       90.79       43.37     75.70 o
  -8   8   3      192.18      198.22     58.56 o
  -7   8   3      656.08      665.37     61.62 o
  -6   8   3      511.55      529.76     50.48 o
  -5   8   3     1835.60     1932.30     75.14 o
  -4   8   3      533.34      506.57     39.35 o
  -3   8   3     5994.22     5881.01    128.19 o
  -2   8   3     7219.26     7683.67    193.14 o
  -1   8   3     1561.40     1571.31     42.34 o
   0   8   3     6740.64     6572.50    131.56 o
   1   8   3      562.46      596.50     29.35 o
   2   8   3     1137.80     1226.90     62.06 o
   3   8   3     7016.26     6870.49    116.90 o
   4   8   3     1792.25     1793.75     71.33 o
   5   8   3      353.05      320.62     37.94 o
   6   8   3     2438.35     2449.14     85.18 o
   7   8   3      320.41      440.73     65.19 o
   8   8   3       16.86       -3.43     50.84 o
   9   8   3       37.72      129.61     73.68 o
  -9   9   3      108.53       78.23     73.94 o
  -8   9   3      257.48      278.27     61.29 o
  -7   9   3      154.76      177.68     54.62 o
  -6   9   3       59.55        5.32     40.57 o
  -5   9   3      341.44      392.69     50.57 o
  -4   9   3       12.75      -27.33     27.33 o
  -3   9   3     1180.20     1116.26     47.00 o
  -2   9   3      170.70      251.13     36.79 o
  -1   9   3     4804.48     4791.89    127.80 o
   0   9   3     3905.63     3969.76    110.40 o
   1   9   3       53.24       -1.55     24.60 o
   2   9   3    15107.61    15555.42    354.67 o
   3   9   3     5502.50     5643.04    105.46 o
   4   9   3       77.18      101.78     22.54 o
   5   9   3     5234.02     5357.40    129.03 o
   6   9   3     2371.58     2419.90     86.75 o
   7   9   3       78.26      123.31     47.02 o
   8   9   3      354.66      409.10     60.81 o
   9   9   3       58.49       83.23    104.15 o
  -9  10   3       30.43       50.83     64.39 o
  -8  10   3        8.75      -54.12     54.12 o
  -7  10   3       24.09      -31.22     46.94 o
  -6  10   3      822.01      789.69     59.48 o
  -5  10   3      201.91      202.33     40.40 o
  -4  10   3      168.41      242.07     42.94 o
  -3  10   3      436.70      371.02     35.02 o
  -2  10   3      650.95      626.84     62.09 o
  -1  10   3        1.36       -1.51     27.21 o
   0  10   3     2536.71     2612.25     85.80 o
   1  10   3      628.87      759.88     46.95 o
   2  10   3      142.48      208.97     39.91 o
   3  10   3     1304.20     1282.28     52.87 o
   4  10   3      111.38       62.64     23.18 o
   5  10   3      226.69      247.79     37.18 o
   6  10   3      187.25      166.03     48.23 o
   7  10   3       43.74       34.21     45.18 o
   8  10   3        5.51      -14.40     63.65 o
   9  10   3       13.10      100.43     77.99 o
  -9  11   3        1.99      -62.56     62.56 o
  -8  11   3       80.16       96.50     59.83 o
  -7  11   3     1170.67     1200.11     75.14 o
  -6  11   3      414.91      427.98     54.48 o
  -5  11   3      614.17      539.03     51.09 o
  -4  11   3     1017.12     1105.58     55.82 o
  -3  11   3     5884.53     5620.75    129.37 o
  -2  11   3     1178.97     1125.33     67.95 o
  -1  11   3      265.58      225.60     35.48 o
   0  11   3     7335.42     7145.08    228.46 o
   1  11   3      331.65      385.14     41.80 o
   2  11   3     1935.93     1841.07     77.45 o
   3  11   3     3570.94     3442.11    151.70 o
   4  11   3       48.99       22.36     26.23 o
   5  11   3     3016.94     3000.42    104.08 o
   6  11   3       60.24      105.06     43.13 o
   7  11   3       69.75       13.68     87.22 o
   8  11   3      750.68      965.27     92.29 o
   9  11   3        0.89      -72.09     73.85 o
  -8  12   3      168.32      278.15     64.52 o
  -7  12   3       65.04       62.62     80.30 o
  -6  12   3      236.46      244.78     50.28 o
  -5  12   3     1075.69     1235.11     66.62 o
  -4  12   3       94.08       89.88     36.35 o
  -3  12   3      625.50      718.64     82.20 o
  -2  12   3      486.14      485.67     67.35 o
  -1  12   3      889.56      853.45     92.47 o
   0  12   3     4136.67     4181.49    126.19 o
   1  12   3       20.23       -3.21     40.01 o
   2  12   3      578.67      440.78     45.40 o
   3  12   3     2678.28     2669.42     83.18 o
   4  12   3      664.79      698.46     38.57 o
   5  12   3      998.94     1090.74     55.96 o
   6  12   3       52.77       -2.18     43.77 o
   7  12   3      801.21      931.38    149.11 o
   8  12   3      200.30      139.30     71.65 o
  -8  13   3       34.49       65.16     63.71 o
  -7  13   3        4.75       70.70     55.01 o
  -6  13   3        3.12       19.53     48.33 o
  -5  13   3      128.14       79.85     72.00 o
  -4  13   3       26.62       55.98     42.76 o
  -3  13   3      372.61      314.50     41.71 o
  -2  13   3      427.57      350.48     39.42 o
  -1  13   3       19.54       16.50     35.64 o
   0  13   3      825.17      877.97     90.76 o
   1  13   3      214.49      224.53     42.67 o
   2  13   3      202.84      157.62     43.56 o
   3  13   3      986.07      975.34     79.01 o
   4  13   3      197.23      227.70     34.35 o
   5  13   3      170.32      200.58     80.25 o
   6  13   3      672.15      629.85    127.76 o
   7  13   3       61.44      113.49     51.54 o
   8  13   3       69.57      -25.41     75.15 o
  -8  14   3      231.70      222.03     70.73 o
  -7  14   3       36.30       19.41     59.43 o
  -6  14   3      143.60      146.56     52.76 o
  -5  14   3      924.97      859.89    130.73 o
  -4  14   3      227.80      183.14     44.26 o
  -3  14   3     3525.87     3792.17    106.93 o
  -2  14   3     3608.05     3484.89    147.00 o
  -1  14   3      110.54       40.74     41.89 o
   0  14   3     5445.93     5320.78    154.62 o
   1  14   3      175.11      203.05     94.46 o
   2  14   3     2505.16     2557.67     99.79 o
   3  14   3     1522.51     1515.54     98.12 o
   4  14   3       21.31        3.11     43.16 o
   5  14   3      433.63      488.10     53.75 o
   6  14   3      399.49      337.54     55.86 o
   7  14   3      185.69      180.32     92.85 o
   8  14   3      255.63      436.38     90.13 o
  -7  15   3      182.76      172.80     84.75 o
  -6  15   3     1095.97     1172.85     86.72 o
  -5  15   3      332.58      411.32     58.11 o
  -4  15   3     1107.76     1221.66     70.75 o
  -3  15   3     4221.85     4280.93    125.45 o
  -2  15   3      535.48      573.12     49.22 o
  -1  15   3     2054.11     1847.21    111.38 o
   0  15   3      772.43      767.09     60.93 o
   1  15   3      295.63      276.17     49.18 o
   2  15   3       60.24       52.05     44.12 o
   3  15   3      188.29      182.59     43.80 o
   4  15   3      465.85      543.23     55.20 o
   5  15   3      180.75      227.89     50.89 o
   6  15   3      179.83      196.34     58.16 o
   7  15   3      373.94      417.27    138.84 o
  -7  16   3      108.87       65.61     80.15 o
  -6  16   3      115.01      176.83     66.81 o
  -5  16   3      102.33       29.59     51.40 o
  -4  16   3      751.60      823.23     71.51 o
  -3  16   3        6.42      -11.12     42.76 o
  -2  16   3      161.66      180.15     49.00 o
  -1  16   3     3497.59     3697.79    130.15 o
   0  16   3      176.43      214.25     51.37 o
   1  16   3      178.86      288.00     73.84 o
   2  16   3     2045.65     2041.70    102.54 o
   3  16   3      795.08      714.59     56.17 o
   4  16   3       53.86        3.62     43.98 o
   5  16   3       90.03      118.82     54.14 o
   6  16   3      559.05      652.92     67.09 o
   7  16   3        2.89       62.59     81.27 o
  -6  17   3        5.78        2.50     59.48 o
  -5  17   3       24.86       21.09     52.87 o
  -4  17   3       19.00       -6.61     46.73 o
  -3  17   3       25.61       -4.76     45.25 o
  -2  17   3       51.87      -13.76     43.46 o
  -1  17   3      497.74      535.05     63.61 o
   0  17   3       64.60      164.73    103.01 o
   1  17   3        6.11       13.30     64.53 o
   2  17   3      975.47     1047.64     88.95 o
   3  17   3        6.57      -28.39     44.35 o
   4  17   3       29.85      -12.40     46.79 o
   5  17   3      292.43      394.48     62.47 o
   6  17   3       23.96       -7.26     72.20 o
  -6  18   3        2.38       13.12     63.34 o
  -5  18   3       20.97       44.30     55.99 o
  -4  18   3      778.34      739.09     86.03 o
  -3  18   3      109.68      117.86     50.98 o
  -2  18   3       17.27      -38.53     44.86 o
  -1  18   3     2550.01     2360.65    227.79 o
   0  18   3      329.45      381.17     62.96 o
   1  18   3        0.24        5.55     54.77 o
   2  18   3     1085.85     1120.84     81.49 o
   3  18   3      703.41      685.24     62.96 o
   4  18   3       13.85       76.78     51.06 o
   5  18   3       27.66       44.41     56.72 o
   6  18   3      366.64      443.29     87.55 o
  -5  19   3        2.72       23.68     63.25 o
  -4  19   3       11.50       63.09     57.21 o
  -3  19   3      340.72      347.71     59.55 o
  -2  19   3      120.10       75.83     50.87 o
  -1  19   3      144.68      164.39     61.28 o
   0  19   3       40.45      -24.30     53.73 o
   1  19   3      581.04      556.86    104.25 o
   2  19   3      150.56      126.84     62.41 o
   3  19   3        5.86      -53.05     53.05 o
   4  19   3      335.17      333.05     65.43 o
   5  19   3       64.58      -21.14     71.24 o
  -4  20   3       31.22      -65.39     68.26 o
  -3  20   3       63.55       -8.65     55.77 o
  -2  20   3        5.72      -10.68     53.65 o
  -1  20   3       77.57       -6.60     60.08 o
   0  20   3      139.98      147.41     75.46 o
   1  20   3        7.69      -17.60     79.35 o
   2  20   3       73.57       86.66     66.84 o
   3  20   3       26.73       69.57     55.33 o
   4  20   3        0.59       52.41     56.00 o
  -3  21   3      329.90      471.87     86.01 o
  -2  21   3     1088.72     1264.89    159.37 o
  -1  21   3      122.80       95.70     69.43 o
   0  21   3      143.78       70.94     69.73 o
   1  21   3      978.89     1225.11    101.80 o
   2  21   3       28.72       60.31     71.24 o
   3  21   3        3.34       69.21     56.51 o
 -10   0   4      402.98      403.70    134.38 o
  -9   0   4       34.72      151.86    108.34 o
  -8   0   4        2.83       15.19     76.22 o
  -7   0   4     2154.26     1985.51     89.28 o
  -6   0   4     5687.41     5495.60    158.78 o
  -5   0   4     4092.36     4475.91    150.91 o
  -4   0   4    10126.27    10272.81    251.42 o
  -3   0   4    13528.75    13942.44    261.64 o
  -2   0   4     8970.91     9345.89    153.08 o
  -1   0   4     2287.49     2139.20     48.34 o
   0   0   4    74160.74    69269.23   1403.60 o
   1   0   4    14740.65    14526.20    461.86 o
   2   0   4     9622.31     9652.72    174.13 o
   3   0   4    43580.72    42393.15    911.33 o
   4   0   4     3101.41     3340.53     97.48 o
   5   0   4      572.09      507.96     46.09 o
   6   0   4     4405.98     4309.82    133.22 o
   7   0   4      597.71      748.09     96.55 o
   8   0   4       81.08      -40.10     78.88 o
   9   0   4      111.20      132.09     96.17 o
  10   0   4      718.24      670.55    134.76 o
 -10   1   4      338.70      360.60     87.59 o
  -9   1   4      872.39      929.01    162.03 o
  -8   1   4      143.77      197.26     35.98 o
  -7   1   4      556.10      616.88     41.11 o
  -6   1   4      447.70      528.38     36.16 o
  -5   1   4      161.14      187.31     28.01 o
  -4   1   4      482.98      546.66     26.56 o
  -3   1   4      689.69      711.94     26.93 o
  -2   1   4    10508.30    10403.69    112.26 o
  -1   1   4    38479.32    38067.55    473.23 o
   0   1   4       85.83       63.52      8.19 o
   1   1   4    19864.78    18703.13    291.06 o
   2   1   4    13302.82    13701.40    190.50 o
   3   1   4     6676.43     6937.13    134.23 o
   4   1   4      105.62       42.41     18.11 o
   5   1   4     2834.35     2760.08     66.90 o
   6   1   4      993.23      952.45     51.14 o
   7   1   4        2.36       32.92     52.17 o
   8   1   4       47.18       18.76     66.90 o
   9   1   4        5.51       93.10     63.73 o
  10   1   4        8.70       25.26     76.36 o
 -10   2   4       15.05      -73.02     73.02 o
  -9   2   4       41.30      -18.89     84.86 o
  -8   2   4       32.80       95.27     44.95 o
  -7   2   4        0.12       51.35     29.85 o
  -6   2   4       11.58       31.98     26.58 o
  -5   2   4       55.06       56.63     40.54 o
  -4   2   4     3337.54     3373.89     65.45 o
  -3   2   4     3691.61     3771.27     56.68 o
  -2   2   4     2666.34     2875.73     40.06 o
  -1   2   4    48615.38    47052.37    580.93 o
   0   2   4    32889.27    32948.82    355.77 o
   1   2   4      281.65      327.79     14.60 o
   2   2   4     7089.71     7283.92    105.43 o
   3   2   4     5616.47     5639.11     86.88 o
   4   2   4       25.66        3.15     20.86 o
   5   2   4     1284.08     1174.76     49.81 o
   6   2   4      540.65      499.58     36.32 o
   7   2   4      151.72      209.88     53.12 o
   8   2   4      293.59      275.34     90.66 o
   9   2   4      137.60      179.76     74.31 o
  10   2   4       93.63        4.98    116.98 o
 -10   3   4       23.72       82.83     93.51 o
  -9   3   4       78.13       96.16     52.89 o
  -8   3   4      904.85      963.79     97.80 o
  -7   3   4      884.78      933.51     50.97 o
  -6   3   4      145.20      100.22     30.60 o
  -5   3   4     9067.81     8999.05    162.87 o
  -4   3   4     4822.86     4843.83     93.70 o
  -3   3   4       38.24       42.55     14.49 o
  -2   3   4     1616.72     1551.56     31.02 o
  -1   3   4     5883.26     6008.00     75.69 o
   0   3   4      164.36      166.02     11.20 o
   1   3   4      560.86      569.69     25.38 o
   2   3   4     7227.75     7162.67    104.76 o
   3   3   4     1770.58     1849.24     37.62 o
   4   3   4       78.24       98.61     19.19 o
   5   3   4     8059.96     8010.03    166.10 o
   6   3   4       42.01       53.91     40.78 o
   7   3   4      723.76      690.71     65.88 o
   8   3   4     1284.69     1370.01    132.00 o
   9   3   4       36.06       -3.21     60.52 o
  10   3   4      279.21      309.14     81.05 o
 -10   4   4        8.88      -28.13     78.27 o
  -9   4   4       69.47       34.20     53.30 o
  -8   4   4       24.22      -57.85     57.85 o
  -7   4   4      337.89      293.91     36.26 o
  -6   4   4      256.97      286.75     30.55 o
  -5   4   4       65.38       39.30     23.12 o
  -4   4   4     2723.25     2821.04     63.90 o
  -3   4   4     2053.99     2067.72     40.56 o
  -2   4   4     1563.78     1598.90     35.10 o
  -1   4   4      200.06      222.32     12.16 o
   0   4   4     4000.91     3990.03     61.99 o
   1   4   4    14241.86    14349.33    199.83 o
   2   4   4     4051.48     4188.31     74.04 o
   3   4   4      263.02      241.43     16.14 o
   4   4   4    11542.68    12048.36    198.36 o
   5   4   4      100.87       93.79     20.67 o
   6   4   4     1076.56     1087.80     46.63 o
   7   4   4       46.68        9.01     51.03 o
   8   4   4      201.84      278.12     76.22 o
   9   4   4        1.54       72.34     64.69 o
  10   4   4      110.31       65.55     75.98 o
 -10   5   4       62.27       40.37     78.07 o
  -9   5   4      447.57      456.40     85.10 o
  -8   5   4      206.43      198.53     65.37 o
  -7   5   4     1187.92     1159.33     83.61 o
  -6   5   4     1484.84     1446.63     65.44 o
  -5   5   4      655.99      586.47     53.95 o
  -4   5   4     1292.62     1292.57     90.91 o
  -3   5   4     5823.36     5853.36     95.70 o
  -2   5   4     1677.61     1801.43     38.17 o
  -1   5   4     1513.76     1462.66     34.94 o
   0   5   4      235.69      195.39     27.98 o
   1   5   4       10.81      -13.36     13.36 o
   2   5   4     7253.98     7561.76    125.37 o
   3   5   4     1523.63     1513.26     34.88 o
   4   5   4     1706.19     1717.11     41.97 o
   5   5   4     5469.67     5324.66    113.77 o
   6   5   4      489.56      472.08     44.06 o
   7   5   4      891.78      959.40     73.27 o
   8   5   4     2814.02     2656.30    126.80 o
   9   5   4      371.98      340.88     72.37 o
  10   5   4      100.51      149.87    110.52 o
 -10   6   4       50.00        4.88     78.75 o
  -9   6   4        3.69      127.02     84.20 o
  -8   6   4       75.89       35.93     63.23 o
  -7   6   4      265.66      338.78     51.27 o
  -6   6   4      606.20      592.46     51.28 o
  -5   6   4       19.69       44.53     32.07 o
  -4   6   4     2024.69     2033.49     66.08 o
  -3   6   4     3221.31     3068.71     66.17 o
  -2   6   4      321.16      348.47     19.13 o
  -1   6   4     3912.00     3892.45     71.64 o
   0   6   4    12940.58    13147.54    240.09 o
   1   6   4      462.33      473.22     21.62 o
   2   6   4     1787.73     1990.13     44.94 o
   3   6   4     3199.73     3184.74     57.99 o
   4   6   4       27.71       17.61     16.47 o
   5   6   4      769.21      746.33     42.49 o
   6   6   4      208.50      216.97     38.86 o
   7   6   4      361.66      333.15     60.61 o
   8   6   4      151.45      147.34     78.21 o
   9   6   4       66.73      102.20     66.72 o
  10   6   4       10.89      -15.32     75.53 o
  -9   7   4      165.85      214.60     79.16 o
  -8   7   4      110.35       94.36     73.40 o
  -7   7   4      556.12      592.01     59.35 o
  -6   7   4     1883.63     1949.56    152.78 o
  -5   7   4       67.56       72.63     33.80 o
  -4   7   4     1640.34     1586.55     59.92 o
  -3   7   4     2085.29     1970.35     77.46 o
  -2   7   4      385.97      346.37     23.18 o
  -1   7   4       47.05       50.79     15.52 o
   0   7   4      711.05      729.13     30.25 o
   1   7   4       72.32       46.89     17.68 o
   2   7   4     2630.35     2603.50     57.61 o
   3   7   4     4648.83     4757.28     79.58 o
   4   7   4     1089.81     1082.20     33.27 o
   5   7   4      190.15      236.59     34.61 o
   6   7   4     4991.77     5016.54    124.64 o
   7   7   4     1206.39     1379.74     67.81 o
   8   7   4       53.08      -46.92     57.78 o
   9   7   4      683.04      777.78     86.81 o
  -9   8   4        0.71       -2.45     69.41 o
  -8   8   4        0.32        9.55     51.56 o
  -7   8   4       80.06       94.09     51.04 o
  -6   8   4        1.46      -38.18     38.18 o
  -5   8   4     1688.65     1666.82     69.95 o
  -4   8   4      187.54      167.24     31.44 o
  -3   8   4       20.65      -18.17     23.96 o
  -2   8   4    12920.68    12617.59    264.58 o
  -1   8   4     3546.87     3704.07     72.97 o
   0   8   4       61.13        2.53     21.43 o
   1   8   4     2880.79     2723.74     66.94 o
   2   8   4      232.44      217.91     21.47 o
   3   8   4      961.06      933.89     31.17 o
   4   8   4     2014.77     2008.44     52.64 o
   5   8   4      503.74      536.89     29.92 o
   6   8   4      761.49      705.98     75.60 o
   7   8   4      904.17      940.47     62.24 o
   8   8   4      211.43      102.40     60.95 o
   9   8   4       59.51       52.23     71.58 o
  -9   9   4      361.30      292.01     70.37 o
  -8   9   4       18.43       -3.82     53.68 o
  -7   9   4       28.97       56.79     47.74 o
  -6   9   4      534.67      406.32     49.55 o
  -5   9   4      281.22      313.03     43.68 o
  -4   9   4     1798.46     1870.80     90.36 o
  -3   9   4       22.12        1.96     26.01 o
  -2   9   4      635.50      636.72     36.61 o
  -1   9   4     8866.74     9006.82    176.38 o
   0   9   4      338.93      378.78     31.86 o
   1   9   4     4376.09     4573.80    100.51 o
   2   9   4     3583.46     3582.38     85.66 o
   3   9   4      318.16      278.71     24.83 o
   4   9   4     1755.43     1803.81     87.38 o
   5   9   4      154.58      142.87     24.66 o
   6   9   4     1149.84     1179.93     61.64 o
   7   9   4      149.51      165.86     45.17 o
   8   9   4       36.07      -79.07     85.24 o
   9   9   4      340.07      121.43    158.42 o
  -9  10   4       23.64       32.86     63.66 o
  -8  10   4      193.26      262.51     59.77 o
  -7  10   4     1752.08     1749.90     83.53 o
  -6  10   4        6.53       -8.76     42.24 o
  -5  10   4       88.31       97.80     68.02 o
  -4  10   4     7954.44     7595.41    166.59 o
  -3  10   4      276.30      263.15     34.04 o
  -2  10   4      116.04      131.66     29.55 o
  -1  10   4    16647.12    15626.96    353.57 o
   0  10   4      210.98      181.51     31.27 o
   1  10   4    12108.23    12584.82    293.05 o
   2  10   4    11746.23    11699.46    276.45 o
   3  10   4     2022.73     1996.81     55.29 o
   4  10   4     5931.70     5920.01    113.78 o
   5  10   4     2379.32     2496.86     63.89 o
   6  10   4     3053.60     3344.84    162.96 o
   7  10   4     1137.62     1159.39     69.25 o
   8  10   4      172.42      118.33     67.66 o
   9  10   4      335.64      392.30     80.31 o
  -9  11   4      110.26      250.51     74.08 o
  -8  11   4       24.36       19.46     59.23 o
  -7  11   4      110.67       68.15     50.77 o
  -6  11   4      108.61      102.29     44.81 o
  -5  11   4      709.43      723.19     55.61 o
  -4  11   4       42.08       71.02     35.27 o
  -3  11   4      901.13      938.25     59.29 o
  -2  11   4      442.39      308.70     48.88 o
  -1  11   4      473.31      449.69     35.19 o
   0  11   4       53.37       24.75     35.07 o
   1  11   4     3935.97     3850.71    167.83 o
   2  11   4      228.24      210.62     38.87 o
   3  11   4        7.49       29.03     28.83 o
   4  11   4     1071.22     1103.28     44.33 o
   5  11   4       60.49       78.80     26.95 o
   6  11   4       71.90      105.60     42.86 o
   7  11   4       18.51       13.35     47.47 o
   8  11   4       10.51      -19.91     76.79 o
   9  11   4       13.14        2.73    141.31 o
  -8  12   4       10.11       29.57    128.28 o
  -7  12   4       51.32       48.77     54.94 o
  -6  12   4        0.96       24.67     52.51 o
  -5  12   4      150.80      127.03     43.30 o
  -4  12   4      800.47      777.21     52.55 o
  -3  12   4       89.93      111.96     35.32 o
  -2  12   4      804.83      826.71     75.56 o
  -1  12   4     1417.20     1473.95    109.31 o
   0  12   4       39.20       21.22     33.42 o
   1  12   4     1204.57     1254.11     63.97 o
   2  12   4      662.74      652.82     51.63 o
   3  12   4      231.31      230.37     35.43 o
   4  12   4     1547.36     1549.68     53.21 o
   5  12   4      135.78      184.85     30.22 o
   6  12   4       10.68       35.62     93.29 o
   7  12   4      109.99       59.35     65.85 o
   8  12   4       72.01       43.58     69.79 o
  -8  13   4       21.21      -50.22     60.66 o
  -7  13   4      264.79      296.83     62.81 o
  -6  13   4      371.88      322.45     56.96 o
  -5  13   4       20.11       23.27     51.00 o
  -4  13   4      710.08      737.74     54.32 o
  -3  13   4       32.11       47.62     37.47 o
  -2  13   4      865.94      733.00     46.14 o
  -1  13   4      957.41     1048.07     50.84 o
   0  13   4      852.97      781.43     54.76 o
   1  13   4      804.32      803.00     75.27 o
   2  13   4     1986.04     1913.86     83.18 o
   3  13   4     2845.78     2905.08    108.29 o
   4  13   4      499.74      540.09     38.28 o
   5  13   4      296.99      261.84     45.03 o
   6  13   4     2089.79     2211.44     91.28 o
   7  13   4      197.79      136.14     65.11 o
   8  13   4        2.88       25.49     69.01 o
  -8  14   4       92.67      109.96     64.72 o
  -7  14   4        3.15       60.04     58.92 o
  -6  14   4      286.87      269.71     56.54 o
  -5  14   4      193.06      150.63     48.87 o
  -4  14   4      787.05      765.35     57.93 o
  -3  14   4      532.82      476.56     46.90 o
  -2  14   4      864.79      789.12     78.71 o
  -1  14   4      885.50      894.09     51.66 o
   0  14   4     2978.30     2757.27    102.41 o
   1  14   4     2355.63     2239.75    199.85 o
   2  14   4        0.54       -5.02     77.45 o
   3  14   4      510.26      387.23     53.91 o
   4  14   4      110.28       56.75     31.98 o
   5  14   4       15.86      -29.25     43.28 o
   6  14   4      274.77      287.21     72.71 o
   7  14   4        0.87      -67.30     85.24 o
  -7  15   4      213.73      233.25     97.20 o
  -6  15   4      254.95      324.56     60.98 o
  -5  15   4       54.93       84.31     48.68 o
  -4  15   4      153.18      152.23     46.95 o
  -3  15   4     1451.65     1418.38    114.40 o
  -2  15   4      151.17      114.56     47.47 o
  -1  15   4       18.69      -12.28     37.43 o
   0  15   4      545.75      568.91     69.85 o
   1  15   4       25.21       70.49     66.24 o
   2  15   4      170.02      205.11     96.84 o
   3  15   4       88.52       77.43     50.75 o
   4  15   4      175.30      185.08     37.16 o
   5  15   4       62.82       82.01     48.06 o
   6  15   4      151.41       23.73     64.79 o
   7  15   4      127.69       68.01     90.38 o
  -7  16   4       91.23       71.78     67.76 o
  -6  16   4        4.32       11.99     55.25 o
  -5  16   4        2.24      -48.79     49.50 o
  -4  16   4       59.06      109.35     49.01 o
  -3  16   4      541.94      626.73     58.48 o
  -2  16   4      782.26      724.77     56.42 o
  -1  16   4      359.02      379.67     47.98 o
   0  16   4     1618.37     1474.20     92.37 o
   1  16   4      757.67      821.94     66.58 o
   2  16   4      177.65      220.69     53.01 o
   3  16   4      929.09      888.46     75.73 o
   4  16   4      185.00      219.33     40.37 o
   5  16   4       31.79        5.92     50.44 o
   6  16   4      132.69      176.28     76.22 o
   7  16   4        2.69        4.82     78.88 o
  -6  17   4        2.92       38.84     64.90 o
  -5  17   4      565.60      557.51     66.44 o
  -4  17   4        0.30      -72.08     79.39 o
  -3  17   4      246.01       99.17     48.10 o
  -2  17   4       17.78       -2.91     43.94 o
  -1  17   4      488.72      433.28     49.11 o
   0  17   4       82.15       67.46     57.68 o
   1  17   4      167.74      163.05     58.16 o
   2  17   4      711.36      858.59     74.02 o
   3  17   4      699.60      631.35     70.08 o
   4  17   4        1.96        7.03     39.68 o
   5  17   4     2145.93     2159.84    115.92 o
   6  17   4        2.63      -30.33     70.18 o
  -5  18   4      166.00      192.59     59.38 o
  -4  18   4       68.53       53.05     55.33 o
  -3  18   4        7.94       25.46     60.75 o
  -2  18   4       13.10       51.87     46.20 o
  -1  18   4       25.27      -11.03     59.18 o
   0  18   4      219.32      285.72     65.37 o
   1  18   4       71.60      126.50     88.66 o
   2  18   4       57.07        1.76     56.30 o
   3  18   4      145.58      185.83     68.71 o
   4  18   4      207.82      322.39     76.08 o
   5  18   4       24.88       12.88     68.43 o
  -5  19   4      417.35      295.82     95.70 o
  -4  19   4        4.68      -52.73     79.45 o
  -3  19   4       69.57       19.31     56.92 o
  -2  19   4     1174.39     1257.34     75.84 o
  -1  19   4      392.35      405.20     55.58 o
   0  19   4        0.43      -58.38     58.38 o
   1  19   4      965.84      864.55     79.73 o
   2  19   4      762.18      526.88     74.76 o
   3  19   4        3.19      -53.01     53.01 o
   4  19   4      528.85      321.40     73.71 o
   5  19   4      199.65      277.75     96.84 o
  -4  20   4      316.03      340.87     83.48 o
  -3  20   4      396.70      565.98    152.81 o
  -2  20   4        2.60      -14.64     62.42 o
  -1  20   4       57.99       24.63     61.06 o
   0  20   4     1892.75     1803.98    154.43 o
   1  20   4        3.23      110.62     66.30 o
   2  20   4       52.39       16.92     61.55 o
   3  20   4      707.86      740.40    113.95 o
   4  20   4      144.04       79.14     77.47 o
  -2  21   4       19.02       42.39     71.57 o
  -1  21   4       33.89      -65.12     65.12 o
   0  21   4        6.39       51.36     71.11 o
   1  21   4       34.72       -2.34     65.05 o
   2  21   4      112.67      -63.46     71.90 o
 -10   1   5       61.43      103.48     83.32 o
  -9   1   5       68.45       14.62     69.43 o
  -8   1   5      260.84      337.77     59.59 o
  -7   1   5     1313.81     1343.49     77.03 o
  -6   1   5      479.10      577.45     37.59 o
  -5   1   5     2046.41     1999.67     71.90 o
  -4   1   5     8903.79     9162.67    131.49 o
  -3   1   5      492.58      545.75     26.73 o
  -2   1   5      243.74      245.43     17.36 o
  -1   1   5    10228.07    10094.90    106.84 o
   0   1   5      262.68      315.65     16.87 o
   1   1   5     3868.69     3657.15     76.00 o
   2   1   5     3116.20     3143.10     56.57 o
   3   1   5       21.58       25.84     15.55 o
   4   1   5     2222.18     2300.37     53.55 o
   5   1   5      132.34      146.97     24.77 o
   6   1   5     2924.63     2650.97     71.02 o
   7   1   5      301.93      288.15     54.30 o
   8   1   5      857.71     1025.89     78.37 o
   9   1   5      646.92      525.06     77.96 o
  10   1   5       13.37      -47.77     88.57 o
 -10   2   5        0.35       55.53     78.75 o
  -9   2   5       95.45      143.59     51.42 o
  -8   2   5       11.85       59.58     47.91 o
  -7   2   5      249.60      285.52     36.12 o
  -6   2   5     2170.22     2106.83     63.77 o
  -5   2   5     1575.21     1627.21     61.89 o
  -4   2   5     3021.99     3028.77     53.04 o
  -3   2   5     5416.99     5196.10     73.71 o
  -2   2   5     4223.82     4238.91     64.59 o
  -1   2   5     5609.56     5718.72     72.60 o
   0   2   5     8959.08     9310.32    123.48 o
   1   2   5    24463.87    24775.99    379.72 o
   2   2   5      423.21      427.03     13.45 o
   3   2   5      249.78      282.13     18.77 o
   4   2   5    15253.62    15399.05    285.15 o
   5   2   5        0.64      -22.91     25.24 o
   6   2   5      295.97      248.15     31.78 o
   7   2   5     2996.51     2995.56    162.88 o
   8   2   5      351.19      340.75    110.52 o
   9   2   5        2.73       53.56     66.92 o
  10   2   5       89.10       89.81     73.58 o
 -10   3   5       66.95       63.34     82.74 o
  -9   3   5       94.03      141.48     66.64 o
  -8   3   5       33.24       -1.18     46.91 o
  -7   3   5      960.32      984.52     81.29 o
  -6   3   5     1184.34     1228.77     58.29 o
  -5   3   5      275.91      284.29     26.67 o
  -4   3   5     2829.64     2900.18     55.63 o
  -3   3   5     4584.57     4598.72     66.93 o
  -2   3   5     2539.48     2622.26     41.57 o
  -1   3   5      247.98      258.72     10.50 o
   0   3   5     6892.04     7150.21     93.40 o
   1   3   5     1314.14     1341.22     22.26 o
   2   3   5      562.98      587.99     18.61 o
   3   3   5       19.91       34.11     16.13 o
   4   3   5      485.38      438.28     29.72 o
   5   3   5      420.99      445.08     35.23 o
   6   3   5        1.46      -17.65     30.39 o
   7   3   5     1872.55     1872.80     96.57 o
   8   3   5       39.03        8.66     52.48 o
   9   3   5        6.10       88.07     67.06 o
  10   3   5      302.42      299.90     89.24 o
 -10   4   5       79.76      121.20     88.47 o
  -9   4   5      849.26      727.17     89.73 o
  -8   4   5        2.55       28.09     47.86 o
  -7   4   5      207.82      245.85     38.06 o
  -6   4   5     1571.47     1450.57     57.17 o
  -5   4   5       20.93       -2.03     23.99 o
  -4   4   5      257.69      259.80     22.57 o
  -3   4   5     3547.40     3615.80     59.94 o
  -2   4   5     2322.94     2268.73     38.36 o
  -1   4   5      162.88      159.97     13.00 o
   0   4   5      180.12      173.25     16.49 o
   1   4   5    20257.18    20449.55    315.73 o
   2   4   5     3208.63     3235.64     70.25 o
   3   4   5      185.29      152.04     15.56 o
   4   4   5    10082.74     9985.57    149.06 o
   5   4   5     1360.90     1291.32     85.03 o
   6   4   5      412.95      384.65     39.82 o
   7   4   5     1701.60     1806.19     97.88 o
   8   4   5       21.98       49.12     56.17 o
   9   4   5       39.33       17.01     65.45 o
  10   4   5      280.96      300.20     97.98 o
 -10   5   5       38.84      -53.15     78.68 o
  -9   5   5      181.22      195.76     58.89 o
  -8   5   5      131.94      116.45    113.85 o
  -7   5   5       93.10       77.00    127.06 o
  -6   5   5      178.18      211.80     31.46 o
  -5   5   5     1370.90     1411.32     48.09 o
  -4   5   5     1859.41     1867.91     75.52 o
  -3   5   5      510.77      600.90     45.46 o
  -2   5   5     5602.31     5626.59     88.76 o
  -1   5   5     9191.97     9152.78    134.62 o
   0   5   5      667.25      653.51     20.87 o
   1   5   5       51.62       95.19     14.01 o
   2   5   5     6824.87     6752.76    113.62 o
   3   5   5     7815.72     7915.45    119.25 o
   4   5   5       14.42       34.54     16.97 o
   5   5   5     1552.34     1596.90     51.32 o
   6   5   5     3431.87     3398.78    119.68 o
   7   5   5        2.90      -40.95     49.18 o
   8   5   5      190.69      199.39     64.69 o
   9   5   5       96.14      143.69     80.97 o
  10   5   5        3.85      -68.47     68.47 o
  -9   6   5       55.71        4.01     53.24 o
  -8   6   5       85.80       -8.16     68.04 o
  -7   6   5     1907.97     1959.42     84.60 o
  -6   6   5      919.68      852.24    100.35 o
  -5   6   5        4.14       -6.20     32.27 o
  -4   6   5      729.60      700.33     49.43 o
  -3   6   5     8036.32     7846.08    137.36 o
  -2   6   5      754.90      813.08     26.70 o
  -1   6   5      702.84      762.54     27.31 o
   0   6   5    20122.48    19854.80    311.27 o
   1   6   5     1163.57     1297.01     54.07 o
   2   6   5      735.44      674.91     25.77 o
   3   6   5    14826.57    14362.76    206.10 o
   4   6   5     1543.97     1530.67     40.17 o
   5   6   5     1649.62     1668.81     56.21 o
   6   6   5     3994.45     3767.44    180.22 o
   7   6   5       73.91       36.97     49.78 o
   8   6   5      380.53      308.75     65.39 o
   9   6   5      497.64      537.68     80.91 o
  -9   7   5       17.51      162.22     78.35 o
  -8   7   5        7.69      -10.08     55.13 o
  -7   7   5      174.38      207.29     52.27 o
  -6   7   5       91.34       99.63     41.12 o
  -5   7   5      204.86      253.99     66.09 o
  -4   7   5     2192.96     2184.01     71.61 o
  -3   7   5      210.20      241.00     24.92 o
  -2   7   5       56.64      106.67     29.42 o
  -1   7   5     1420.59     1352.52     52.87 o
   0   7   5      357.23      384.35     20.69 o
   1   7   5       53.10       34.19     16.21 o
   2   7   5       39.33        2.23     16.20 o
   3   7   5       25.36        7.16     16.79 o
   4   7   5      181.46      204.69     21.60 o
   5   7   5     1149.89     1225.98     60.08 o
   6   7   5      408.84      394.35     43.41 o
   7   7   5      201.66      239.81     45.97 o
   8   7   5      305.19      352.00     70.69 o
   9   7   5      173.96      160.65     75.87 o
  -9   8   5        2.36       -1.58     74.72 o
  -8   8   5       93.99       73.84     55.20 o
  -7   8   5       18.56        8.29     47.12 o
  -6   8   5      310.52      269.81     57.36 o
  -5   8   5      295.80      360.54     43.86 o
  -4   8   5        7.08       12.29     29.47 o
  -3   8   5      946.79      942.28     44.05 o
  -2   8   5     6269.39     6279.95    130.87 o
  -1   8   5     1595.76     1621.17     45.16 o
   0   8   5     3203.40     3216.65    118.32 o
   1   8   5      110.98      105.46     19.24 o
   2   8   5     6410.69     6401.83    114.10 o
   3   8   5     1042.05     1016.44     36.67 o
   4   8   5      308.64      325.60     23.82 o
   5   8   5     1362.11     1422.35     56.15 o
   6   8   5      425.30      423.93     45.27 o
   7   8   5        1.45       -4.00     40.33 o
   8   8   5     1138.73     1139.59     87.39 o
   9   8   5        5.08       46.58     70.13 o
  -9   9   5       96.00      176.05     64.68 o
  -8   9   5      287.45      162.71     58.66 o
  -7   9   5       13.44       56.02     49.31 o
  -6   9   5      708.15      670.90     56.25 o
  -5   9   5     1408.11     1336.81     62.83 o
  -4   9   5       38.72      -29.91     29.91 o
  -3   9   5     8302.42     8463.10    222.17 o
  -2   9   5     6448.73     6520.82    156.33 o
  -1   9   5      603.66      630.13     29.68 o
   0   9   5     6310.11     6423.20    132.39 o
   1   9   5     2372.24     2487.55     66.19 o
   2   9   5      627.59      614.42     30.23 o
   3   9   5     2661.48     2533.38     61.06 o
   4   9   5       87.91       94.29     23.96 o
   5   9   5       97.30       66.73     24.98 o
   6   9   5       68.97      109.07     65.53 o
   7   9   5     1795.25     1790.92     97.84 o
   8   9   5      152.10      212.38     68.08 o
   9   9   5       12.51      -46.57     65.91 o
  -9  10   5       14.41       25.92     66.77 o
  -8  10   5        8.17       23.24     56.38 o
  -7  10   5       70.84       75.41     49.91 o
  -6  10   5       35.46       90.56     45.38 o
  -5  10   5      173.33      224.21     46.71 o
  -4  10   5      128.83      128.58     46.25 o
  -3  10   5       83.90      122.86     46.92 o
  -2  10   5       22.91       29.19     27.37 o
  -1  10   5     1776.04     1771.93     57.83 o
   0  10   5       63.62       36.40     30.57 o
   1  10   5      302.11      322.61     29.64 o
   2  10   5      361.07      357.11     42.64 o
   3  10   5      177.08      176.18     29.94 o
   4  10   5        4.05       -0.96     24.78 o
   5  10   5      566.04      545.39     35.15 o
   6  10   5        0.70       47.65     40.96 o
   7  10   5      152.99      125.14     61.13 o
   8  10   5      176.48      112.55     68.22 o
   9  10   5        1.97      -71.56     71.56 o
  -8  11   5      512.22      537.05     71.82 o
  -7  11   5      293.20      384.03     74.25 o
  -6  11   5      167.95      211.68     82.31 o
  -5  11   5     3185.11     3181.76    151.35 o
  -4  11   5      209.25      233.29     39.73 o
  -3  11   5     3299.33     3090.32     87.63 o
  -2  11   5     4167.89     3929.12     97.91 o
  -1  11   5     1559.47     1512.07     57.19 o
   0  11   5     2762.29     2637.06     88.88 o
   1  11   5     1251.70     1155.16     59.13 o
   2  11   5     1833.60     1749.53    135.78 o
   3  11   5     2072.61     2097.05     77.71 o
   4  11   5        1.69        0.42     26.92 o
   5  11   5      319.22      368.28     52.82 o
   6  11   5      195.89      201.02     45.79 o
   7  11   5      446.71      439.48    142.36 o
   8  11   5      512.41      459.23     78.87 o
  -8  12   5       36.84       38.94     61.23 o
  -7  12   5      128.37      -12.56     52.81 o
  -6  12   5        3.85      -12.78     86.11 o
  -5  12   5      163.38      120.92     46.37 o
  -4  12   5       47.28       42.20     39.09 o
  -3  12   5     2705.25     2551.25    112.63 o
  -2  12   5      888.23      842.63     47.95 o
  -1  12   5      325.12      334.82     42.09 o
   0  12   5     1219.19     1120.44     80.59 o
   1  12   5      344.44      308.65     43.98 o
   2  12   5     2477.25     2446.34     92.65 o
   3  12   5      576.95      616.22     42.57 o
   4  12   5      113.47      132.07     30.34 o
   5  12   5     3242.51     3246.99     80.32 o
   6  12   5       22.29      -25.93     47.28 o
   7  12   5       70.33       98.16     82.77 o
   8  12   5      226.31      170.76     76.20 o
  -8  13   5       25.33       88.02     68.10 o
  -7  13   5       12.02       30.04     56.19 o
  -6  13   5      104.05      115.31     51.80 o
  -5  13   5      626.75      621.46     58.80 o
  -4  13   5       18.41        8.35     44.03 o
  -3  13   5      148.44       92.52     37.24 o
  -2  13   5     1659.37     1716.35     68.67 o
  -1  13   5       22.44       -6.83     31.13 o
   0  13   5       20.21       40.76     38.63 o
   1  13   5     1088.70     1123.50     62.23 o
   2  13   5        5.46      -11.44     42.57 o
   3  13   5       28.73       17.96     32.19 o
   4  13   5       91.69      110.20     31.13 o
   5  13   5      362.50      408.42     37.72 o
   6  13   5      107.25       87.95     61.96 o
   7  13   5        9.70      -10.48     63.73 o
   8  13   5      173.55       99.55     73.79 o
  -7  14   5       55.46       97.51     62.47 o
  -6  14   5        5.98      106.29     53.72 o
  -5  14   5      332.44      378.13     54.24 o
  -4  14   5       16.44       -5.01     59.55 o
  -3  14   5      109.48      165.94     41.48 o
  -2  14   5     1134.13     1100.18     89.17 o
  -1  14   5      491.50      383.56     43.14 o
   0  14   5     3905.32     3796.10    195.77 o
   1  14   5        2.33       12.17     41.29 o
   2  14   5     1069.51     1080.03     68.08 o
   3  14   5     1667.40     1815.84     72.02 o
   4  14   5      117.85       40.34     32.43 o
   5  14   5      346.89      368.70     50.66 o
   6  14   5       14.04       45.36     60.28 o
   7  14   5       82.10       57.74     69.01 o
  -7  15   5      252.93       85.94     75.61 o
  -6  15   5      252.70      353.51     61.64 o
  -5  15   5      950.53     1171.04     74.05 o
  -4  15   5      953.70     1038.61     64.90 o
  -3  15   5      126.77       67.07     63.35 o
  -2  15   5      730.40      765.07     54.04 o
  -1  15   5     1852.00     2029.45     78.69 o
   0  15   5      227.73      293.06     49.54 o
   1  15   5      270.32      240.34     50.55 o
   2  15   5     2243.97     2321.63     98.91 o
   3  15   5      396.88      469.47     49.47 o
   4  15   5        2.92      -35.16     35.16 o
   5  15   5      722.40      736.51     62.72 o
   6  15   5       61.83        3.14    109.48 o
   7  15   5       55.74      -63.28     63.28 o
  -6  16   5      103.67      192.44     74.36 o
  -5  16   5        0.28      -48.79     48.79 o
  -4  16   5        0.78      -46.17     46.17 o
  -3  16   5      323.24      413.58     52.69 o
  -2  16   5     1028.13      949.63     60.15 o
  -1  16   5      162.03       90.12     43.16 o
   0  16   5        1.29       -7.71     47.17 o
   1  16   5     1471.02     1529.99     81.71 o
   2  16   5      126.73      155.44     53.31 o
   3  16   5        2.80      -20.37     39.55 o
   4  16   5      997.77      976.98     53.42 o
   5  16   5       31.59      -59.25     59.25 o
   6  16   5       50.14       90.65     67.91 o
  -6  17   5       45.84       31.72     78.84 o
  -5  17   5        8.50       15.39     69.10 o
  -4  17   5        2.17      -30.82     52.85 o
  -3  17   5      562.32      606.09     58.88 o
  -2  17   5       81.25       73.79     44.99 o
  -1  17   5       55.78      -17.29     41.43 o
   0  17   5      612.27      727.65     72.12 o
   1  17   5        1.45      -21.97     48.07 o
   2  17   5      122.09      100.46     53.02 o
   3  17   5       64.47       51.21     51.85 o
   4  17   5      184.91      212.01     43.36 o
   5  17   5       60.46       36.63     64.13 o
   6  17   5       86.35      120.89     76.54 o
  -5  18   5      188.22      138.82     75.78 o
  -4  18   5       12.28      -61.55     63.28 o
  -3  18   5      468.54      476.24     75.04 o
  -2  18   5      563.33      482.36     73.54 o
  -1  18   5        1.45      -35.36     54.58 o
   0  18   5       14.97       75.71     56.37 o
   1  18   5     1708.14     1806.80    107.20 o
   2  18   5       27.95       25.06    139.41 o
   3  18   5      142.49       68.77     48.83 o
   4  18   5      792.95      811.54     81.84 o
   5  18   5      164.76      196.74     74.05 o
  -4  19   5      875.76      921.91    117.74 o
  -3  19   5      200.91      223.33     74.76 o
  -2  19   5      227.22      229.37     69.24 o
  -1  19   5      536.96      587.75    157.47 o
   0  19   5       10.36       67.75     60.98 o
   1  19   5        7.60      -27.83     56.29 o
   2  19   5      429.12      478.18     95.98 o
   3  19   5       46.15        5.62    115.56 o
   4  19   5        2.70       22.46     70.62 o
  -3  20   5      260.16      309.06     78.29 o
  -2  20   5       75.64      112.63     78.31 o
  -1  20   5       17.27      -59.15     63.57 o
   0  20   5      479.38      705.20     80.76 o
   1  20   5       66.11      129.34     86.00 o
   2  20   5       15.93      -45.62     92.18 o
   3  20   5       31.43       27.97     51.72 o
  -2  21   5        8.42      173.36     75.30 o
  -1  21   5      566.89      678.60     90.78 o
   0  21   5       42.89      -24.01     66.83 o
   1  21   5       13.31       59.49    102.25 o
   2  21   5      173.94      228.46    102.63 o
 -10   0   6      114.80       35.54    110.05 o
  -9   0   6      370.87      101.11    101.68 o
  -8   0   6     1837.26     1700.22    208.79 o
  -7   0   6     1668.99     1740.39     91.76 o
  -6   0   6      942.45     1013.64     68.35 o
  -5   0   6     7514.43     7688.01    205.70 o
  -4   0   6     5171.59     5330.11    122.23 o
  -3   0   6       71.95       37.45     32.88 o
  -2   0   6    11844.58    11331.54    401.68 o
  -1   0   6       21.92       17.65     10.10 o
   0   0   6      783.03      799.78     32.22 o
   1   0   6      717.66      746.76     58.73 o
   2   0   6     6110.10     5740.55    110.84 o
   3   0   6      434.52      470.24     34.21 o
   4   0   6     1050.26     1000.52     50.10 o
   5   0   6     9445.89     9426.17    230.12 o
   6   0   6      800.70      734.23     70.13 o
   7   0   6     1099.74      982.63     96.93 o
   8   0   6     2999.67     3120.28    189.11 o
   9   0   6       63.82       24.71     92.56 o
  10   0   6       58.75      -25.47    103.39 o
 -10   1   6        4.50       73.02     81.76 o
  -9   1   6       45.67       47.36     73.46 o
  -8   1   6        6.95      -36.00     36.00 o
  -7   1   6      180.90      140.61     36.55 o
  -6   1   6     1357.12     1274.85     51.80 o
  -5   1   6      809.16      846.89     41.42 o
  -4   1   6     1482.63     1480.65     40.35 o
  -3   1   6     6678.37     6938.61    102.14 o
  -2   1   6       15.57       24.41     11.04 o
  -1   1   6     3061.48     3001.92     41.97 o
   0   1   6    10505.25    10502.67    150.14 o
   1   1   6     2797.63     2811.23     62.88 o
   2   1   6      402.75      420.06     17.59 o
   3   1   6    11492.40    11132.57    205.16 o
   4   1   6        9.83       -1.93     17.47 o
   5   1   6     2508.82     2406.10     61.31 o
   6   1   6      952.48      932.99     74.76 o
   7   1   6       58.93       55.78     46.43 o
   8   1   6      144.58      136.27     57.85 o
   9   1   6      107.80       75.84    125.16 o
  10   1   6       15.91      117.86     74.18 o
 -10   2   6        8.25      -98.17     98.17 o
  -9   2   6      321.21      298.46     57.67 o
  -8   2   6      150.30      260.19     53.49 o
  -7   2   6       65.02       25.10     34.25 o
  -6   2   6     2001.97     1868.68     91.10 o
  -5   2   6     1403.18     1291.18     60.08 o
  -4   2   6        5.63       -7.02     16.62 o
  -3   2   6     4318.42     4230.84     67.51 o
  -2   2   6     3802.39     3747.42     59.65 o
  -1   2   6      443.12      460.84     20.79 o
   0   2   6      322.39      342.68     16.52 o
   1   2   6      139.70      162.48     11.44 o
   2   2   6     3844.58     3785.92     67.03 o
   3   2   6     3371.95     3579.97     68.10 o
   4   2   6     1388.36     1383.51     48.07 o
   5   2   6     1552.85     1567.76     49.83 o
   6   2   6      253.45      278.78     32.23 o
   7   2   6      902.21     1054.00    111.00 o
   8   2   6      694.46      594.69    100.54 o
   9   2   6      285.20      128.36     70.08 o
  10   2   6      519.65      585.80     87.07 o
 -10   3   6       85.92       -3.84     81.48 o
  -9   3   6        0.46      -66.93     66.93 o
  -8   3   6       32.91       18.91     47.69 o
  -7   3   6      506.11      470.73     41.68 o
  -6   3   6      958.03      943.21     46.44 o
  -5   3   6       19.67        7.43     22.95 o
  -4   3   6      451.44      541.88     36.03 o
  -3   3   6    20190.85    19534.71    236.12 o
  -2   3   6     1165.75     1155.71     26.75 o
  -1   3   6      889.67      925.06     23.17 o
   0   3   6    17925.92    17074.71    217.50 o
   1   3   6     1226.63     1282.41     28.84 o
   2   3   6     1180.19     1201.74     30.20 o
   3   3   6     6105.64     5806.06     89.79 o
   4   3   6     3546.39     3821.65     88.41 o
   5   3   6     1822.29     1759.54     60.33 o
   6   3   6     2394.53     2346.24     67.67 o
   7   3   6      583.72      563.53     61.56 o
   8   3   6      118.98      195.52     61.60 o
   9   3   6        4.90      -63.30     63.30 o
  10   3   6      351.90      497.10     88.14 o
  -9   4   6      121.00       80.02     56.72 o
  -8   4   6        7.55       38.20     47.34 o
  -7   4   6        3.67      -23.49     32.04 o
  -6   4   6      601.03      605.27     36.88 o
  -5   4   6       74.72       14.70     24.08 o
  -4   4   6       18.04       41.96     19.18 o
  -3   4   6      112.82       81.87     16.19 o
  -2   4   6       64.33       72.48     13.07 o
  -1   4   6     1884.63     1979.02     34.62 o
   0   4   6      130.33      170.29     11.84 o
   1   4   6       21.59       25.38      7.68 o
   2   4   6     1373.48     1414.27     34.44 o
   3   4   6     5065.44     5256.24     93.80 o
   4   4   6      382.83      368.32     22.44 o
   5   4   6        6.72       -6.12     26.31 o
   6   4   6     1674.05     1709.60     86.07 o
   7   4   6       68.11      150.86     89.90 o
   8   4   6        1.01       18.11     54.68 o
   9   4   6      326.69      199.63     93.99 o
  -9   5   6      109.15       68.11     59.77 o
  -8   5   6       29.42       27.86     53.31 o
  -7   5   6      133.00      158.37     35.88 o
  -6   5   6       86.48       80.65     28.84 o
  -5   5   6       87.08      113.12     28.68 o
  -4   5   6     1194.30     1303.46     40.91 o
  -3   5   6     1181.60     1185.72     31.42 o
  -2   5   6     6190.46     6158.18     89.81 o
  -1   5   6     8404.93     8433.47    125.69 o
   0   5   6    10146.13    10575.55    170.89 o
   1   5   6     2543.67     2522.81     50.12 o
   2   5   6     9525.85     9355.74    177.60 o
   3   5   6     5840.65     5624.15    181.26 o
   4   5   6      636.69      602.91     31.02 o
   5   5   6     1921.73     1819.52     54.47 o
   6   5   6     1579.78     1528.53     78.68 o
   7   5   6       23.15       35.90     49.59 o
   8   5   6        0.17      -52.00    110.43 o
   9   5   6        5.83      -16.57     64.09 o
  -9   6   6      143.40       80.88     59.29 o
  -8   6   6      176.36      141.09    102.02 o
  -7   6   6       18.29      -34.48     44.55 o
  -6   6   6      556.41      554.44     68.13 o
  -5   6   6     1495.03     1451.85     62.02 o
  -4   6   6       76.97       93.05     29.32 o
  -3   6   6     3475.88     3370.32     65.84 o
  -2   6   6       61.22       70.99     15.46 o
  -1   6   6     1501.07     1464.29     41.19 o
   0   6   6      526.52      561.52     21.64 o
   1   6   6     2438.70     2432.46     51.79 o
   2   6   6     1616.34     1537.77     47.43 o
   3   6   6      705.95      681.71     25.20 o
   4   6   6        1.59      -17.25     17.25 o
   5   6   6     1866.01     1836.54     55.61 o
   6   6   6      157.14      131.23     36.38 o
   7   6   6       31.76       56.84     51.81 o
   8   6   6      108.13       81.96     61.31 o
   9   6   6       73.33      -23.41     66.99 o
  -9   7   6        5.17      -47.40     58.43 o
  -8   7   6      200.81      264.24     72.02 o
  -7   7   6       35.34       21.43     48.95 o
  -6   7   6      107.23       88.58     43.46 o
  -5   7   6      276.29      289.38     40.32 o
  -4   7   6     3300.83     3384.60     90.90 o
  -3   7   6      563.29      641.64     32.38 o
  -2   7   6     9133.35     9072.64    172.12 o
  -1   7   6     1124.66     1049.78     32.13 o
   0   7   6     3393.50     3515.41     82.14 o
   1   7   6    13920.75    14107.45    227.17 o
   2   7   6     1533.66     1510.69     41.41 o
   3   7   6      209.46      212.56     19.60 o
   4   7   6     9692.61     9512.21    145.60 o
   5   7   6      271.91      301.67     25.64 o
   6   7   6       69.56       40.70     36.59 o
   7   7   6      587.84      601.10     82.58 o
   8   7   6      119.54      154.00     62.15 o
   9   7   6        4.44      -65.08     65.08 o
  -9   8   6       14.60      -58.70     58.70 o
  -8   8   6       69.41        7.58     52.46 o
  -7   8   6      478.14      426.85     66.83 o
  -6   8   6      124.64      139.94     45.34 o
  -5   8   6      230.37      251.68     65.86 o
  -4   8   6      510.18      476.25     40.98 o
  -3   8   6      154.87      146.46     25.43 o
  -2   8   6     1928.59     1889.48     51.90 o
  -1   8   6       64.53      105.85     19.78 o
   0   8   6     2550.88     2626.42     61.00 o
   1   8   6      241.29      241.05     22.32 o
   2   8   6       51.39       15.43     20.48 o
   3   8   6     2210.35     2125.94     68.75 o
   4   8   6      221.67      265.59     23.49 o
   5   8   6       45.31       53.14     24.80 o
   6   8   6      390.55      409.94     44.97 o
   7   8   6      209.86      300.62     90.85 o
   8   8   6      289.67      371.89     77.74 o
   9   8   6      528.19      471.97    137.80 o
  -9   9   6        0.34      -15.65     87.81 o
  -8   9   6       25.58       46.81     55.98 o
  -7   9   6      241.70      230.12     71.38 o
  -6   9   6        2.21       -8.23     43.30 o
  -5   9   6       45.04       89.46     39.76 o
  -4   9   6     1082.38     1172.18    111.74 o
  -3   9   6        3.63       46.20     28.75 o
  -2   9   6     2221.28     2120.67     64.96 o
  -1   9   6     1534.71     1550.34     68.78 o
   0   9   6      334.61      323.51     23.81 o
   1   9   6     1433.47     1469.31     45.08 o
   2   9   6     1546.85     1581.21     47.06 o
   3   9   6      364.13      373.77     28.13 o
   4   9   6     1833.22     1784.62     47.48 o
   5   9   6       30.82       -0.04     36.54 o
   6   9   6      315.80      352.95     46.00 o
   7   9   6      283.12      228.16     63.48 o
   8   9   6        8.80       80.68     63.64 o
   9   9   6        8.42       24.68     73.84 o
  -8  10   6        2.35        5.58     54.53 o
  -7  10   6      214.13      156.19     55.83 o
  -6  10   6     1800.60     1716.73     90.03 o
  -5  10   6     1760.87     1728.26     72.42 o
  -4  10   6     1205.95     1184.98     55.89 o
  -3  10   6     4942.20     4948.56    117.85 o
  -2  10   6     3162.01     3071.91     82.22 o
  -1  10   6     7880.47     7865.39    207.64 o
   0  10   6     1140.35     1142.89     40.87 o
   1  10   6    12157.90    12022.68    202.78 o
   2  10   6     3175.75     3182.96     72.31 o
   3  10   6      274.26      297.73     35.50 o
   4  10   6     9583.75     9818.53    172.03 o
   5  10   6     1163.66     1162.17     60.63 o
   6  10   6      866.41      864.92    133.52 o
   7  10   6     2481.18     2565.65    119.33 o
   8  10   6        0.82      -45.61     65.93 o
  -8  11   6       36.80       51.65     59.74 o
  -7  11   6      212.00       86.88     55.72 o
  -6  11   6       24.12       17.15     45.01 o
  -5  11   6      121.26      130.53     43.25 o
  -4  11   6      805.13      803.04     91.52 o
  -3  11   6      105.78       25.86     32.54 o
  -2  11   6      758.82      744.83     43.56 o
  -1  11   6      706.80      777.29     44.95 o
   0  11   6      624.14      586.46     60.24 o
   1  11   6       10.47      -11.87     27.27 o
   2  11   6      881.01     1002.00     68.19 o
   3  11   6      102.36      119.64     32.13 o
   4  11   6      203.10      201.06     30.42 o
   5  11   6      397.11      416.11     36.90 o
   6  11   6      762.98      726.76     72.53 o
   7  11   6       10.74       60.01     62.35 o
   8  11   6       23.05       30.99     67.15 o
  -8  12   6       47.40       51.36     79.15 o
  -7  12   6      335.83      474.12     65.41 o
  -6  12   6      192.86      174.12     52.13 o
  -5  12   6       47.50       87.74     44.93 o
  -4  12   6     1117.87     1126.58     59.03 o
  -3  12   6        5.17       -0.34     36.27 o
  -2  12   6      761.09      723.65     84.24 o
  -1  12   6     2378.52     2278.88     72.72 o
   0  12   6      232.99      229.22     52.86 o
   1  12   6     1271.91     1177.82     80.78 o
   2  12   6     1244.46     1364.02     66.86 o
   3  12   6      877.08      942.50     50.58 o
   4  12   6     1359.64     1354.54     89.49 o
   5  12   6       36.88       28.43     29.86 o
   6  12   6      652.71      661.44    109.48 o
   7  12   6      242.71      230.12     70.29 o
   8  12   6       12.81       26.56     68.35 o
  -8  13   6       80.83       58.92     79.37 o
  -7  13   6       78.81       36.77     57.51 o
  -6  13   6       52.57       24.84     56.01 o
  -5  13   6        3.13      -11.83     43.88 o
  -4  13   6      369.44      436.28     50.74 o
  -3  13   6     1032.69      980.04     56.31 o
  -2  13   6     2022.25     2189.93     76.56 o
  -1  13   6      196.93      170.61     35.72 o
   0  13   6      277.91      339.33     48.38 o
   1  13   6     2861.33     2863.70    101.98 o
   2  13   6       29.40       43.54     34.03 o
   3  13   6      189.56      213.50     44.77 o
   4  13   6     2460.81     2636.17     74.35 o
   5  13   6      119.27       94.82     33.70 o
   6  13   6        3.68      -29.62     59.18 o
   7  13   6      170.79      190.65     66.96 o
  -7  14   6       75.22       29.83     78.75 o
  -6  14   6      179.61      148.23     55.68 o
  -5  14   6      497.70      502.60     57.58 o
  -4  14   6       14.53       11.39     59.90 o
  -3  14   6      612.09      622.15     51.40 o
  -2  14   6     1902.25     1916.33     75.44 o
  -1  14   6      296.88      280.40     40.82 o
   0  14   6        0.05      -41.73     41.73 o
   1  14   6      860.34      901.28     60.99 o
   2  14   6      164.30      168.16     40.71 o
   3  14   6       16.94      -18.64     39.43 o
   4  14   6        2.37      -30.82     33.25 o
   5  14   6      986.17     1039.44     79.47 o
   6  14   6        4.69       -4.01     61.79 o
   7  14   6        9.93      -29.95     86.00 o
  -7  15   6      323.15      277.91     81.40 o
  -6  15   6       28.63       90.60     74.44 o
  -5  15   6       78.05       37.00     77.44 o
  -4  15   6      366.79      368.93     51.57 o
  -3  15   6        0.88      -29.20     39.79 o
  -2  15   6       24.03       12.66     39.28 o
  -1  15   6      188.11      269.68     43.52 o
   0  15   6      842.77      641.23     60.68 o
   1  15   6      399.40      453.93     56.16 o
   2  15   6      166.70      242.63     44.17 o
   3  15   6      269.67      230.53     44.60 o
   4  15   6      265.03      378.54     41.47 o
   5  15   6       28.00       31.03     58.40 o
   6  15   6        0.16      -12.70     60.99 o
   7  15   6        2.16        0.95     70.11 o
  -6  16   6        9.90      -16.20     69.66 o
  -5  16   6      410.72      414.58     76.90 o
  -4  16   6       41.94       84.86    111.57 o
  -3  16   6       19.81      111.30     45.26 o
  -2  16   6      744.73      707.02     69.61 o
  -1  16   6      575.78      552.54     49.75 o
   0  16   6        6.61       58.93     38.23 o
   1  16   6      904.93     1028.42    117.84 o
   2  16   6      433.53      440.13     62.90 o
   3  16   6      305.13      318.97     48.58 o
   4  16   6      797.82      875.59     60.23 o
   5  16   6       99.76       42.65     62.35 o
   6  16   6        8.13      -81.25     85.62 o
  -6  17   6       19.76        4.85     73.69 o
  -5  17   6      185.28      165.83     72.54 o
  -4  17   6       75.19      -17.65     61.95 o
  -3  17   6      697.00      776.91    114.51 o
  -2  17   6       17.05       21.99     64.34 o
  -1  17   6       30.72       98.63     54.73 o
   0  17   6      927.63      966.26     77.50 o
   1  17   6      295.50      290.98     59.82 o
   2  17   6      375.81      455.86     63.56 o
   3  17   6      958.42      963.82     98.83 o
   4  17   6      307.49      254.55     70.57 o
   5  17   6      809.44      658.60     80.54 o
  -5  18   6      126.55      137.10     79.68 o
  -4  18   6       11.17      -65.65     65.65 o
  -3  18   6       52.57       79.40     64.58 o
  -2  18   6      253.83      149.97     96.93 o
  -1  18   6      117.12      122.10     61.92 o
   0  18   6      616.60      605.41     93.89 o
   1  18   6      160.38      184.52     63.60 o
   2  18   6        1.11       34.78     77.93 o
   3  18   6      161.08      166.63     61.89 o
   4  18   6       72.82       93.59     64.81 o
   5  18   6       72.75      108.97     88.47 o
  -4  19   6      444.42      471.61     84.37 o
  -3  19   6      399.15      416.82     77.60 o
  -2  19   6        9.27       37.94     66.92 o
  -1  19   6      240.06      273.75     71.50 o
   0  19   6     1081.27     1067.72    168.87 o
   1  19   6       10.49        8.36     88.57 o
   2  19   6      141.27      137.04     93.70 o
   3  19   6      879.94      730.50     82.18 o
   4  19   6       39.95       -9.55     65.42 o
  -3  20   6      181.93      255.07    113.66 o
  -2  20   6      981.02     1363.33    145.40 o
  -1  20   6       41.29       99.78     93.51 o
   0  20   6       47.44       80.59     89.52 o
   1  20   6      500.37      477.06    105.49 o
   2  20   6      550.62      521.35    114.42 o
   3  20   6       80.61       93.25     68.11 o
   0  21   6        0.97       70.32     92.56 o
  -9   1   7       62.61       43.17     71.35 o
  -8   1   7      149.70      126.85     41.48 o
  -7   1   7       10.30      -33.98     33.98 o
  -6   1   7      332.39      248.05     36.88 o
  -5   1   7       32.89       37.64     28.16 o
  -4   1   7      460.69      570.58     38.93 o
  -3   1   7        9.87       15.04     16.71 o
  -2   1   7     1562.34     1530.81     39.10 o
  -1   1   7      792.30      771.14     27.00 o
   0   1   7     2528.44     2616.84     44.57 o
   1   1   7     8085.07     7525.79    147.62 o
   2   1   7       11.29       39.57     11.21 o
   3   1   7     2116.09     1991.60     45.22 o
   4   1   7     7402.26     7443.65    127.64 o
   5   1   7       54.49       67.85     23.33 o
   6   1   7     4117.67     3989.15    281.58 o
   7   1   7     1363.98     1291.34    107.58 o
   8   1   7       87.88       79.84     55.88 o
   9   1   7      516.73      467.61     78.62 o
  -9   2   7      105.38       54.96     57.27 o
  -8   2   7       76.26       18.15     38.13 o
  -7   2   7      876.10      998.15     78.76 o
  -6   2   7       63.56       25.40     32.07 o
  -5   2   7       87.10       37.21     28.75 o
  -4   2   7     5020.15     4829.58    111.36 o
  -3   2   7     1905.70     1963.89     40.47 o
  -2   2   7      557.80      572.25     37.21 o
  -1   2   7    29275.74    29782.55    346.44 o
   0   2   7     6903.56     7115.59     87.58 o
   1   2   7       93.35      103.12     16.80 o
   2   2   7    18348.43    18658.11    289.88 o
   3   2   7     3313.28     3092.44     61.69 o
   4   2   7      631.44      652.09     32.50 o
   5   2   7      592.10      617.24     38.11 o
   6   2   7     3926.10     3827.77    126.64 o
   7   2   7       10.55       38.08     49.12 o
   8   2   7       52.38       66.97     57.18 o
   9   2   7      414.60      442.98     78.12 o
  -9   3   7      125.02       93.06     58.12 o
  -8   3   7       36.59      -36.48     57.70 o
  -7   3   7        6.06      -19.58     33.32 o
  -6   3   7        6.26        8.80     46.36 o
  -5   3   7       23.99       31.60     27.94 o
  -4   3   7       39.06       19.59     18.89 o
  -3   3   7      393.10      417.39     25.37 o
  -2   3   7     2860.54     2898.54     50.73 o
  -1   3   7      606.76      582.31     17.11 o
   0   3   7      205.35      228.04     11.65 o
   1   3   7      958.78     1020.89     24.96 o
   2   3   7     4737.44     4716.79     81.33 o
   3   3   7      535.83      568.04     37.78 o
   4   3   7      298.16      289.38     24.18 o
   5   3   7     4216.21     4142.42    100.26 o
   6   3   7       27.79       26.67     42.07 o
   7   3   7       17.17        8.49     48.25 o
   8   3   7      317.60      265.87     65.02 o
   9   3   7        2.92        3.16    107.29 o
  -9   4   7      224.40      234.43     62.08 o
  -8   4   7        4.08       48.26     50.51 o
  -7   4   7      692.07      763.04     49.54 o
  -6   4   7     1754.08     1783.72     62.97 o
  -5   4   7       64.37       83.90     26.62 o
  -4   4   7     1803.89     1839.72     46.26 o
  -3   4   7      130.53      126.66     17.42 o
  -2   4   7      182.75      230.99     22.62 o
  -1   4   7    14054.87    13835.41    181.46 o
   0   4   7     3613.43     3554.63     57.00 o
   1   4   7       58.32       87.04     12.37 o
   2   4   7     6946.66     7042.69    117.41 o
   3   4   7      488.59      456.65     20.82 o
   4   4   7      734.79      784.64     32.70 o
   5   4   7      154.83      158.47     30.88 o
   6   4   7     1456.71     1434.41     74.85 o
   7   4   7      385.13      358.39     58.79 o
   8   4   7        3.64      -51.95     51.95 o
   9   4   7      569.87      555.49     80.86 o
  -9   5   7       26.11      -37.42     56.76 o
  -8   5   7       23.09       26.87     54.94 o
  -7   5   7      335.23      406.46     43.35 o
  -6   5   7      239.82      255.53     32.90 o
  -5   5   7      342.21      383.44     36.01 o
  -4   5   7       22.93       35.03     20.93 o
  -3   5   7     5043.77     4931.44     73.83 o
  -2   5   7     3853.53     3726.69     69.73 o
  -1   5   7      225.28      233.89     14.77 o
   0   5   7     8783.27     9178.64    150.37 o
   1   5   7     2746.57     2651.48     45.92 o
   2   5   7     1009.56     1070.95     41.51 o
   3   5   7      826.53      826.81     26.64 o
   4   5   7      246.62      239.31     24.75 o
   5   5   7       30.17        4.49     27.92 o
   6   5   7      209.35      148.94     47.11 o
   7   5   7      125.06      121.44     54.09 o
   8   5   7      503.04      522.02     70.13 o
   9   5   7       78.38      111.61     77.26 o
  -9   6   7        0.88       78.32     75.57 o
  -8   6   7      499.66      618.95     67.76 o
  -7   6   7       41.66       12.25     44.09 o
  -6   6   7       24.74       61.95     35.64 o
  -5   6   7     4446.18     4295.56    103.64 o
  -4   6   7      276.75      274.91     27.72 o
  -3   6   7      253.89      275.24     22.40 o
  -2   6   7    20470.73    20470.44    265.65 o
  -1   6   7       84.21      118.01     23.45 o
   0   6   7      649.46      628.28     51.55 o
   1   6   7     5022.02     5027.71     89.32 o
   2   6   7     2204.10     2041.44     55.53 o
   3   6   7     1204.39     1193.34     41.81 o
   4   6   7     2069.78     2003.82     46.78 o
   5   6   7     2237.52     2359.96     54.93 o
   6   6   7      448.75      433.54     55.30 o
   7   6   7       23.13       -5.13     50.53 o
   8   6   7     1265.06     1395.55    106.82 o
   9   6   7       42.59       99.98     70.42 o
  -9   7   7       23.04     -101.59    101.59 o
  -8   7   7      118.95       78.56     55.83 o
  -7   7   7       39.20       43.73     42.02 o
  -6   7   7      418.68      391.11     45.13 o
  -5   7   7      240.04      283.63     40.66 o
  -4   7   7       27.11       16.30     29.53 o
  -3   7   7        1.76       -5.56     18.56 o
  -2   7   7     1482.50     1452.34     46.25 o
  -1   7   7       10.76       -0.34      7.92 o
   0   7   7      356.58      425.02     20.75 o
   1   7   7     3952.86     3820.74     65.65 o
   2   7   7      193.64      258.66     25.60 o
   3   7   7      560.35      556.69     25.13 o
   4   7   7     3985.82     4002.36     73.76 o
   5   7   7      241.34      262.54     28.90 o
   6   7   7        3.29      -45.08     45.08 o
   7   7   7      176.64      192.11     58.65 o
   8   7   7       11.44       21.25     56.08 o
   9   7   7        0.57      -70.70    125.25 o
  -9   8   7        1.07      -72.30     72.30 o
  -8   8   7      202.31      131.22     75.03 o
  -7   8   7       11.47       23.09     47.59 o
  -6   8   7       14.30       88.93     42.34 o
  -5   8   7      401.90      437.89     44.54 o
  -4   8   7      224.61      217.12     35.13 o
  -3   8   7     1165.51     1155.36     50.97 o
  -2   8   7      103.55      103.32     20.46 o
  -1   8   7      589.91      563.95     26.09 o
   0   8   7     2085.06     1871.44     55.50 o
   1   8   7      123.35      107.62     17.48 o
   2   8   7      798.03      887.54     38.39 o
   3   8   7     1717.79     1716.13     49.11 o
   4   8   7     1083.17     1117.37     37.24 o
   5   8   7      521.41      581.48     38.98 o
   6   8   7       44.52       94.06     48.96 o
   7   8   7      483.04      543.64     68.34 o
   8   8   7        2.45      -18.30     58.92 o
   9   8   7       12.27       57.77     92.85 o
  -8   9   7      322.98      277.32     62.88 o
  -7   9   7      224.18      252.56     55.34 o
  -6   9   7       72.31       12.31     65.33 o
  -5   9   7      477.85      473.14     76.80 o
  -4   9   7        8.51       30.54     33.58 o
  -3   9   7     1160.59     1067.11    101.36 o
  -2   9   7     1260.90     1309.40     59.64 o
  -1   9   7      700.72      680.89     38.53 o
   0   9   7     1773.90     1801.75     51.47 o
   1   9   7        0.42        8.20     20.86 o
   2   9   7     7109.49     7210.47    129.41 o
   3   9   7     1088.22     1138.47     41.77 o
   4   9   7       78.10       52.67     23.93 o
   5   9   7     4680.22     4711.49     98.18 o
   6   9   7      187.09      213.41     54.63 o
   7   9   7        2.13       -0.25     53.85 o
   8   9   7      996.39     1079.34     91.25 o
  -8  10   7        4.42       37.84     74.51 o
  -7  10   7        4.02       -4.01     60.62 o
  -6  10   7       44.48       37.22     45.85 o
  -5  10   7        2.69        1.15     40.57 o
  -4  10   7      172.99      170.63     39.10 o
  -3  10   7     1438.85     1473.59     60.41 o
  -2  10   7       28.19       52.52     28.15 o
  -1  10   7       34.87       92.86     26.90 o
   0  10   7        3.00        5.55     19.84 o
   1  10   7        4.46       -2.14     22.45 o
   2  10   7      717.44      763.68     36.38 o
   3  10   7      111.46      122.03     26.12 o
   4  10   7       16.08       33.60     26.23 o
   5  10   7     3310.13     3087.09     83.91 o
   6  10   7      263.28      288.42     56.43 o
   7  10   7       90.12      -36.64     52.61 o
   8  10   7      199.34      227.95    101.11 o
  -8  11   7      175.64       77.82     78.90 o
  -7  11   7      107.90       66.49     68.54 o
  -6  11   7      234.91      230.76     52.37 o
  -5  11   7     1106.39     1102.47     70.58 o
  -4  11   7        4.40      -35.41     35.41 o
  -3  11   7     3101.36     2864.81     86.80 o
  -2  11   7      921.20      951.08     47.13 o
  -1  11   7     1608.67     1528.86     73.52 o
   0  11   7     4908.13     4772.71    129.62 o
   1  11   7     1982.66     1886.57     66.68 o
   2  11   7     4438.19     4290.15    155.98 o
   3  11   7     2946.44     2942.00     83.96 o
   4  11   7     1306.58     1219.69     67.79 o
   5  11   7     2608.45     2607.73     81.59 o
   6  11   7     1415.93     1444.28     89.03 o
   7  11   7      320.61      269.37     69.15 o
   8  11   7      715.68      734.59     88.31 o
  -8  12   7        9.52      -77.07     77.07 o
  -7  12   7       32.10      -89.52     90.00 o
  -6  12   7       18.95      -11.32     71.34 o
  -5  12   7      519.04      593.58     77.46 o
  -4  12   7       56.28       90.44     40.25 o
  -3  12   7     1896.24     1838.27    135.64 o
  -2  12   7      931.54     1037.80     53.30 o
  -1  12   7      218.11      249.09     34.74 o
   0  12   7      376.85      414.14     36.38 o
   1  12   7        3.37       21.78     31.92 o
   2  12   7      385.44      400.40     40.92 o
   3  12   7      419.99      420.78     41.64 o
   4  12   7      104.81      121.54     32.62 o
   5  12   7       47.59      -35.12     35.12 o
   6  12   7        7.19       14.22     54.69 o
   7  12   7      603.26      500.28     84.01 o
   8  12   7       17.27       67.50     72.14 o
  -7  13   7       25.09      -27.95     70.74 o
  -6  13   7        1.40       29.16     66.64 o
  -5  13   7       72.91       58.71     46.89 o
  -4  13   7        1.66      -41.04     41.04 o
  -3  13   7       83.43       94.06     37.98 o
  -2  13   7      123.33       51.58     34.78 o
  -1  13   7      391.16      349.11     44.92 o
   0  13   7      288.58      207.17     35.69 o
   1  13   7       10.36      -33.28     33.28 o
   2  13   7       32.05       13.09     35.10 o
   3  13   7      743.73      715.13     70.31 o
   4  13   7       89.01       89.86     33.71 o
   5  13   7      108.87      149.78     39.59 o
   6  13   7      474.18      432.48    104.73 o
   7  13   7       98.22      171.51    116.98 o
  -7  14   7        5.86      -70.00     70.00 o
  -6  14   7       20.41       -1.40     66.68 o
  -5  14   7      890.10      840.07     82.38 o
  -4  14   7       38.58       17.91     44.18 o
  -3  14   7       15.02        7.30     40.08 o
  -2  14   7     2153.19     2253.72     81.10 o
  -1  14   7      194.28      189.65     37.70 o
   0  14   7      325.44      419.33     52.58 o
   1  14   7      582.09      593.44     50.55 o
   2  14   7       15.33      -15.82     52.38 o
   3  14   7       17.25       29.61     36.90 o
   4  14   7      114.90       93.68     41.49 o
   5  14   7       60.60       57.87     57.39 o
   6  14   7        0.70       58.17     91.80 o
   7  14   7      155.58      228.68     72.43 o
  -6  15   7      236.53      185.92     76.33 o
  -5  15   7       32.68       -9.73     63.37 o
  -4  15   7       21.64       -7.96     58.98 o
  -3  15   7      914.19     1024.89     75.16 o
  -2  15   7     1264.19     1193.32     75.52 o
  -1  15   7       29.00       23.12     45.90 o
   0  15   7     1721.77     1805.94    102.35 o
   1  15   7     1769.62     1893.08     79.15 o
   2  15   7        2.63      -37.76     37.76 o
   3  15   7     1145.08     1250.13     77.14 o
   4  15   7      485.96      470.15     50.41 o
   5  15   7        2.44      -34.41     58.11 o
   6  15   7       39.25        7.94     65.12 o
  -6  16   7       48.47      -54.67    100.45 o
  -5  16   7        8.80      -76.48    112.04 o
  -4  16   7      516.53      521.86     72.39 o
  -3  16   7      369.35      325.82     68.23 o
  -2  16   7       25.45      -19.23     51.63 o
  -1  16   7      376.99      414.24     75.84 o
   0  16   7      134.00      122.42     51.19 o
   1  16   7       42.42      -44.82     44.82 o
   2  16   7      172.66      137.32     45.04 o
   3  16   7       34.33       14.32     52.82 o
   4  16   7       45.62        1.74     66.12 o
   5  16   7        6.50        3.84    100.35 o
   6  16   7        8.27       12.44     65.35 o
  -5  17   7      159.86      235.12     75.40 o
  -4  17   7       39.45      -62.27     62.27 o
  -3  17   7      116.48       98.06    127.82 o
  -2  17   7      188.54      177.23     57.72 o
  -1  17   7       89.92       85.12     52.86 o
   0  17   7      272.65      315.14     61.64 o
   1  17   7        4.81        9.98     55.15 o
   2  17   7      228.06      231.83     66.90 o
   3  17   7       62.71       63.03     58.86 o
   4  17   7        0.80      -44.86     44.86 o
   5  17   7      188.66      305.20     83.34 o
  -4  18   7      277.55      246.89     97.69 o
  -3  18   7        0.88      -19.05     65.18 o
  -2  18   7        0.52       17.32     61.81 o
  -1  18   7      984.84      856.96    120.03 o
   0  18   7       67.49       57.40     85.91 o
   1  18   7      334.83      346.30     95.22 o
   2  18   7      804.26      862.87    128.58 o
   3  18   7      441.60      495.10     70.81 o
   4  18   7       54.99       48.36     65.69 o
  -3  19   7      106.49       86.10    102.25 o
  -2  19   7      730.84      764.63    113.85 o
  -1  19   7       22.36      147.30     94.84 o
   0  19   7      108.13       65.76     89.14 o
   1  19   7      781.20      708.37    107.96 o
   2  19   7        3.22      -42.67     92.85 o
   3  19   7       40.72      -34.35     66.05 o
  -2  20   7        5.41       11.21     90.28 o
  -1  20   7      406.36      373.67    111.00 o
   0  20   7       92.29       95.41     97.88 o
   1  20   7        0.94      -47.71     93.89 o
   2  20   7      181.29      163.16    109.95 o
  -8   0   8     1012.58     1039.77    173.05 o
  -7   0   8      237.93      313.55     59.86 o
  -6   0   8      320.84      230.52     55.52 o
  -5   0   8     1960.55     2021.88     93.72 o
  -4   0   8      217.18      272.29     34.55 o
  -3   0   8      699.49      704.26     39.60 o
  -2   0   8     9247.47     9218.09    180.51 o
  -1   0   8     2083.71     2268.05     78.27 o
   0   0   8     7354.29     7145.59    171.99 o
   1   0   8     9455.75     9580.17    337.36 o
   2   0   8     1201.81     1230.58     34.26 o
   3   0   8     1772.48     1540.09     51.46 o
   4   0   8     1751.65     1711.48     63.94 o
   5   0   8      163.60      104.00     34.00 o
   6   0   8      877.23      846.54     86.48 o
   7   0   8      237.90      105.11     74.51 o
   8   0   8        4.37       10.07     78.69 o
   9   0   8       51.81      -26.04     92.56 o
  -8   1   8      388.03      406.54     48.73 o
  -7   1   8        5.88       51.20     38.01 o
  -6   1   8      168.48      208.25     37.57 o
  -5   1   8     4029.99     4173.39    124.47 o
  -4   1   8      298.75      364.10     25.95 o
  -3   1   8     2280.68     2345.46     58.11 o
  -2   1   8     3566.90     3599.99     59.62 o
  -1   1   8       22.81        4.46      9.08 o
   0   1   8      308.10      264.56     13.68 o
   1   1   8     4121.91     3982.11     88.34 o
   2   1   8     3300.10     3453.08     77.98 o
   3   1   8        4.16      -11.12     13.28 o
   4   1   8      496.29      473.55     24.99 o
   5   1   8     2639.90     2631.66     99.61 o
   6   1   8      240.93      177.57     47.35 o
   7   1   8      271.11      255.84     56.50 o
   8   1   8      240.43      288.12     64.64 o
   9   1   8       12.10       12.91     85.72 o
  -9   2   8        0.13      -43.71     83.06 o
  -8   2   8      127.48      182.41     56.33 o
  -7   2   8      107.94       83.54     38.96 o
  -6   2   8      973.93     1070.21     52.12 o
  -5   2   8      261.39      364.17     43.51 o
  -4   2   8       93.41       60.24     21.67 o
  -3   2   8     3321.01     3221.88     55.01 o
  -2   2   8     2115.99     2156.05     43.71 o
  -1   2   8      481.59      457.43     15.36 o
   0   2   8     6681.24     6385.52     97.16 o
   1   2   8     1375.69     1405.16     44.55 o
   2   2   8     4527.26     4514.65     92.19 o
   3   2   8     4228.50     4008.15     75.24 o
   4   2   8      220.54      204.76     25.53 o
   5   2   8     1541.87     1438.60     53.14 o
   6   2   8      670.77      657.19     57.55 o
   7   2   8      130.62      184.96     54.83 o
   8   2   8      145.69      150.21     62.47 o
   9   2   8        2.39      -15.33     64.94 o
  -9   3   8        1.92       34.21     92.75 o
  -8   3   8      524.06      508.28     73.48 o
  -7   3   8       60.30       25.39     36.93 o
  -6   3   8       76.40       68.18     35.23 o
  -5   3   8     5113.81     4967.27    221.06 o
  -4   3   8        5.73      -19.04     19.04 o
  -3   3   8     1002.35      973.09     29.16 o
  -2   3   8     1011.30      966.83     32.05 o
  -1   3   8    12580.70    12791.71    155.37 o
   0   3   8      260.17      245.01     18.32 o
   1   3   8      581.47      576.07     24.40 o
   2   3   8    16093.66    15909.18    289.63 o
   3   3   8      798.34      817.61     29.76 o
   4   3   8       33.63       13.08     20.42 o
   5   3   8     6597.20     6455.38    138.06 o
   6   3   8        0.97       14.25     52.46 o
   7   3   8      561.02      572.05     63.62 o
   8   3   8     2242.56     2334.67    118.98 o
   9   3   8        0.94      -39.26     63.66 o
  -9   4   8       21.55      184.17     89.71 o
  -8   4   8       57.00       69.13     53.31 o
  -7   4   8      109.40       55.87     42.14 o
  -6   4   8       51.29        5.36     32.82 o
  -5   4   8      114.56       77.32     30.58 o
  -4   4   8      170.09      223.66     22.51 o
  -3   4   8       14.55       -3.41     16.34 o
  -2   4   8       80.50      102.73     15.28 o
  -1   4   8      410.07      449.67     24.02 o
   0   4   8      146.26      233.72     19.78 o
   1   4   8     1935.89     1921.76     40.84 o
   2   4   8      730.62      718.17     25.16 o
   3   4   8      258.94      305.01     21.97 o
   4   4   8      797.68      768.72     32.95 o
   5   4   8       78.43      141.69     30.89 o
   6   4   8        9.40       10.65     42.99 o
   7   4   8       28.77       -2.76     48.79 o
   8   4   8       93.92       60.69     60.39 o
   9   4   8       14.02      -65.04     65.04 o
  -9   5   8      106.99       -5.89     95.22 o
  -8   5   8      151.46      268.96     57.92 o
  -7   5   8      421.14      373.21     44.15 o
  -6   5   8      633.29      624.44     41.50 o
  -5   5   8      464.47      403.97     34.22 o
  -4   5   8     2577.98     2511.86     55.73 o
  -3   5   8      541.29      539.09     24.35 o
  -2   5   8      266.75      262.88     17.51 o
  -1   5   8      183.75      182.41     16.63 o
   0   5   8      872.82      984.13     48.62 o
   1   5   8      111.55      151.46     18.38 o
   2   5   8        6.84        7.61     14.81 o
   3   5   8     1112.50     1134.48     32.04 o
   4   5   8      511.02      515.03     25.98 o
   5   5   8      805.55      811.91     43.82 o
   6   5   8     1166.20     1149.65     70.28 o
   7   5   8     1192.54     1344.16     82.71 o
   8   5   8      148.91      112.08     62.02 o
   9   5   8      276.02      316.35     80.78 o
  -9   6   8        0.14       14.82    100.16 o
  -8   6   8       76.95        8.63     72.13 o
  -7   6   8      114.66      102.20     43.58 o
  -6   6   8      644.10      638.89     49.56 o
  -5   6   8      366.92      364.41     34.48 o
  -4   6   8     1419.73     1363.47     46.06 o
  -3   6   8     1107.66     1106.16     38.38 o
  -2   6   8      793.18      822.27     30.22 o
  -1   6   8      468.35      498.09     22.57 o
   0   6   8     1535.26     1328.78     73.87 o
   1   6   8      341.94      388.66     19.86 o
   2   6   8       96.73       90.85     15.00 o
   3   6   8      909.65      798.31     38.86 o
   4   6   8     5422.80     5244.44    103.68 o
   5   6   8      192.30      158.29     53.18 o
   6   6   8     1092.87      966.21     67.52 o
   7   6   8     1029.90      961.93     76.74 o
   8   6   8        7.31       67.13    112.80 o
   9   6   8        8.30      -48.56     79.16 o
  -9   7   8       15.57      105.87    102.06 o
  -8   7   8        6.69       82.55     72.33 o
  -7   7   8      402.73      432.26     50.12 o
  -6   7   8       74.94       19.61     37.12 o
  -5   7   8        7.92       12.67     34.36 o
  -4   7   8     3707.76     3651.05     78.34 o
  -3   7   8      128.63      153.59     22.36 o
  -2   7   8     1070.12     1074.91     73.01 o
  -1   7   8     4892.75     5055.96    104.39 o
   0   7   8      455.42      476.16     24.85 o
   1   7   8     4457.93     4478.91     83.69 o
   2   7   8      754.48      745.19     28.38 o
   3   7   8      980.04     1032.85     57.20 o
   4   7   8      967.29     1038.06     39.89 o
   5   7   8      185.86      168.60     29.60 o
   6   7   8     2041.40     2017.29     94.19 o
   7   7   8      815.03      842.90     87.71 o
   8   7   8       47.83      -36.84     56.71 o
   9   7   8      697.19      826.60     90.66 o
  -8   8   8        0.17      -35.64     56.21 o
  -7   8   8       74.29       18.02     43.33 o
  -6   8   8       40.40      -26.54     38.50 o
  -5   8   8       14.82        9.07     34.95 o
  -4   8   8     1624.42     1576.70     59.35 o
  -3   8   8     1051.03      939.18     37.25 o
  -2   8   8       81.70       84.27     21.16 o
  -1   8   8     1139.31     1163.06     36.24 o
   0   8   8     2074.96     2119.66     47.75 o
   1   8   8      643.17      665.28     25.80 o
   2   8   8       69.65       71.31     20.57 o
   3   8   8      732.73      716.77     32.52 o
   4   8   8     1215.05     1270.37     44.72 o
   5   8   8      161.32      142.00     34.57 o
   6   8   8       19.81      -11.72     46.03 o
   7   8   8      337.53      353.14     63.83 o
   8   8   8      111.63       58.06     64.15 o
  -8   9   8        3.95       62.57     74.41 o
  -7   9   8       79.49      -29.31     51.19 o
  -6   9   8     1219.61     1249.30     62.04 o
  -5   9   8       83.13       32.91     36.81 o
  -4   9   8     1819.67     1659.22     61.86 o
  -3   9   8     2579.92     2600.83     71.12 o
  -2   9   8       24.17       33.12     26.99 o
  -1   9   8       13.88       -3.19     15.16 o
   0   9   8      818.59      828.57     48.74 o
   1   9   8      205.76      237.62     21.84 o
   2   9   8      147.57      172.77     25.16 o
   3   9   8      262.17      353.88     55.49 o
   4   9   8     1088.75     1078.01     42.46 o
   5   9   8        3.37       16.52     33.64 o
   6   9   8      537.07      537.85     63.07 o
   7   9   8       94.59       87.57    118.12 o
   8   9   8       11.85        0.44     64.50 o
  -8  10   8       52.12       63.10     85.81 o
  -7  10   8      557.37      545.42     68.34 o
  -6  10   8       86.31       67.61     47.30 o
  -5  10   8       26.48       37.23     41.22 o
  -4  10   8     2398.03     2357.61    120.34 o
  -3  10   8      887.50      917.31     46.14 o
  -2  10   8      828.75      889.66     41.98 o
  -1  10   8     7968.78     8058.64    131.46 o
   0  10   8     2362.61     2335.91     63.26 o
   1  10   8     2411.57     2462.81     55.29 o
   2  10   8    10681.98    10490.79    181.08 o
   3  10   8      413.50      386.51     36.37 o
   4  10   8     1164.30     1137.79     49.10 o
   5  10   8     1035.77      955.18     51.78 o
   6  10   8      118.57      159.24     55.02 o
   7  10   8       59.99       55.96     57.39 o
   8  10   8        0.74        9.07     86.95 o
  -8  11   8       12.48      -22.53     80.34 o
  -7  11   8       23.14      -17.32     70.20 o
  -6  11   8       59.41      222.36     99.97 o
  -5  11   8      265.65      347.58     48.95 o
  -4  11   8      567.18      470.12     56.42 o
  -3  11   8       36.38       61.89     34.79 o
  -2  11   8      926.64     1012.47     45.75 o
  -1  11   8        1.03       29.04     28.94 o
   0  11   8       29.69       28.54     36.36 o
   1  11   8      577.32      536.03     35.73 o
   2  11   8       15.42       26.83     32.05 o
   3  11   8      621.11      706.84     69.49 o
   4  11   8     1086.55     1142.45     60.02 o
   5  11   8      181.43      155.48     38.67 o
   6  11   8      109.93      184.88     58.53 o
   7  11   8      208.29      318.23     67.85 o
   8  11   8       41.96      173.86     71.97 o
  -7  12   8      151.10       88.19     97.88 o
  -6  12   8      402.39      458.41     72.98 o
  -5  12   8      617.52      560.28     72.48 o
  -4  12   8      748.10      687.87     53.73 o
  -3  12   8     1133.81     1157.06     57.64 o
  -2  12   8     1275.40     1220.85     55.77 o
  -1  12   8     1537.88     1577.65     61.14 o
   0  12   8       20.26       24.56     48.09 o
   1  12   8     3632.03     3666.81     99.63 o
   2  12   8       78.62      115.32     35.33 o
   3  12   8      149.78      104.25     36.77 o
   4  12   8     2850.40     2580.17     84.38 o
   5  12   8       61.96       91.85     38.84 o
   6  12   8      252.43      219.63     63.50 o
   7  12   8      826.55      822.66    147.58 o
  -7  13   8        1.27       -3.99     97.12 o
  -6  13   8      160.82       85.53     67.19 o
  -5  13   8       16.49      -61.81     66.14 o
  -4  13   8      373.07      435.65     65.90 o
  -3  13   8     1105.51     1205.79     77.80 o
  -2  13   8      488.58      435.17     51.23 o
  -1  13   8       68.54       86.37     31.03 o
   0  13   8       22.93       22.60     34.81 o
   1  13   8      503.72      451.57     56.85 o
   2  13   8       81.24      151.65     38.65 o
   3  13   8      535.54      597.27     60.74 o
   4  13   8       13.71       27.90     39.62 o
   5  13   8      367.63      293.45     45.49 o
   6  13   8      920.71     1031.36     85.17 o
   7  13   8        4.92      -33.60     61.93 o
  -7  14   8       19.53       11.97    110.62 o
  -6  14   8       73.91      -14.82     90.09 o
  -5  14   8      158.66       71.65    104.16 o
  -4  14   8      181.35      256.26    106.63 o
  -3  14   8        6.97      -18.23     49.05 o
  -2  14   8       10.20       54.26     49.86 o
  -1  14   8       25.20        3.07     56.64 o
   0  14   8     1361.43     1475.97     66.98 o
   1  14   8       39.33       24.21     38.74 o
   2  14   8      158.25      145.17     41.83 o
   3  14   8     1894.81     1927.43     94.88 o
   4  14   8       14.60       20.02     55.67 o
   5  14   8       52.29       86.05     55.62 o
   6  14   8      210.96      216.08     69.47 o
  -6  15   8       74.08       91.04     98.07 o
  -5  15   8       34.55      -77.36     83.63 o
  -4  15   8       48.78       59.12     86.57 o
  -3  15   8      135.52       19.54     53.62 o
  -2  15   8       38.33       51.06     53.13 o
  -1  15   8        2.24       38.78     45.76 o
   0  15   8        0.68       20.71     53.94 o
   1  15   8        1.30      -63.84     63.84 o
   2  15   8        1.75      -24.13     50.39 o
   3  15   8      213.21      168.11     57.58 o
   4  15   8      309.15      193.41     45.83 o
   5  15   8      643.17      656.41     73.31 o
   6  15   8      193.65      193.32     66.39 o
  -5  16   8       52.92       19.20     87.43 o
  -4  16   8      616.66      571.52    108.53 o
  -3  16   8      675.07      782.17     76.81 o
  -2  16   8       11.34       -0.98     53.15 o
  -1  16   8      252.87      224.96     68.52 o
   0  16   8     1068.45      915.34    149.11 o
   1  16   8      532.51      550.49     70.67 o
   2  16   8      137.92      179.35     74.03 o
   3  16   8      665.90      664.62     99.59 o
   4  16   8      419.90      477.00     54.67 o
   5  16   8       14.18      -34.94     57.79 o
  -5  17   8       76.96      -42.00     91.42 o
  -4  17   8       42.67       88.00     96.55 o
  -3  17   8       65.82      -63.10     85.15 o
  -2  17   8      121.82      151.48     81.92 o
  -1  17   8      325.16      322.92     83.44 o
   0  17   8       11.62      -33.25     55.64 o
   1  17   8       72.85      118.57     58.53 o
   2  17   8      352.88      382.60     67.58 o
   3  17   8      157.49      158.83    105.39 o
   4  17   8       28.07       20.21     58.70 o
   5  17   8      327.06      304.87     71.00 o
  -4  18   8      116.46      129.62     94.84 o
  -3  18   8      129.30       87.24     99.59 o
  -2  18   8      214.71      133.04     94.84 o
  -1  18   8        0.32       39.34     78.12 o
   0  18   8      294.60      284.53     70.70 o
   1  18   8        4.05      -56.02     61.95 o
   2  18   8       36.54       -8.28     59.64 o
   3  18   8      129.37      102.71     59.37 o
   4  18   8       77.83      135.99     65.67 o
  -3  19   8      127.80      145.59    104.73 o
  -2  19   8      311.04       51.70     89.14 o
  -1  19   8       30.21      -19.39     81.54 o
   0  19   8        6.81       -0.87     63.70 o
   1  19   8      330.10      300.10    101.59 o
   2  19   8      129.31      154.06     65.07 o
   3  19   8       30.61       20.15     63.16 o
  -1  20   8      159.77       -0.95     98.83 o
   0  20   8      613.01      462.24     82.64 o
   1  20   8       25.33      -51.01     68.07 o
  -8   1   9        4.57      -15.85     55.95 o
  -7   1   9      420.47      536.24     64.44 o
  -6   1   9      612.40      630.67     46.58 o
  -5   1   9        8.79      -13.25     31.19 o
  -4   1   9     2265.45     2354.04     55.20 o
  -3   1   9      740.32      693.51     34.32 o
  -2   1   9      269.30      281.90     18.78 o
  -1   1   9     6251.24     6156.30     97.59 o
   0   1   9       19.37        2.82     13.84 o
   1   1   9      421.35      442.25     30.23 o
   2   1   9     2768.23     2736.24     42.97 o
   3   1   9      799.90      796.95     35.43 o
   4   1   9      686.47      684.18     28.45 o
   5   1   9        9.93       -0.92     22.96 o
   6   1   9     1840.51     1660.33     84.09 o
   7   1   9       73.28      -14.14     55.97 o
   8   1   9      144.54      110.88     62.53 o
   9   1   9      506.30      666.85    107.10 o
  -9   2   9        8.57      139.51     94.08 o
  -8   2   9       43.82       -8.29     67.28 o
  -7   2   9       68.78       66.02     40.01 o
  -6   2   9       99.58       94.63     37.64 o
  -5   2   9     1341.89     1415.70     56.37 o
  -4   2   9       44.30       33.11     22.44 o
  -3   2   9     2865.15     2832.46     64.86 o
  -2   2   9     8025.67     8140.45    107.01 o
  -1   2   9      249.12      257.14     18.14 o
   0   2   9     2324.53     2405.11     44.86 o
   1   2   9    15937.96    15551.49    314.82 o
   2   2   9      397.76      451.95     49.06 o
   3   2   9      534.10      546.51     29.30 o
   4   2   9     8374.83     8277.89    140.06 o
   5   2   9      340.53      323.69     28.39 o
   6   2   9        3.95      -40.91     40.91 o
   7   2   9      951.63     1072.85     76.86 o
   8   2   9       93.32      195.29     68.80 o
   9   2   9       65.95       68.62    130.86 o
  -9   3   9        7.66      -57.59     84.20 o
  -8   3   9      105.69       52.46     84.77 o
  -7   3   9       36.87       67.39     39.51 o
  -6   3   9      194.22      222.30     39.70 o
  -5   3   9     1065.53     1093.50     61.73 o
  -4   3   9      184.37      217.19     36.01 o
  -3   3   9       43.53       25.17     12.56 o
  -2   3   9      267.31      290.45     18.16 o
  -1   3   9        1.61        2.61      9.52 o
   0   3   9      604.45      613.81     22.16 o
   1   3   9       38.26       59.45     16.21 o
   2   3   9      472.11      478.30     31.29 o
   3   3   9      585.01      643.64     26.47 o
   4   3   9     2027.37     1995.77     52.45 o
   5   3   9       98.09       64.64     32.93 o
   6   3   9       61.04      -43.14     43.14 o
   7   3   9      530.97      461.46     62.69 o
   8   3   9       12.96      -52.53     57.64 o
   9   3   9       33.27      -56.13     65.91 o
  -9   4   9       85.13      139.13    103.77 o
  -8   4   9       84.96      -55.12     90.28 o
  -7   4   9       96.87       47.83     41.46 o
  -6   4   9      236.77      211.10     40.59 o
  -5   4   9      189.99      218.32     32.53 o
  -4   4   9      541.68      618.12     32.64 o
  -3   4   9     1090.14     1076.18     34.66 o
  -2   4   9      334.06      385.75     24.78 o
  -1   4   9     2941.78     2991.16     46.23 o
   0   4   9      232.87      222.65     16.61 o
   1   4   9     2996.21     2901.17     54.73 o
   2   4   9      372.32      346.63     23.13 o
   3   4   9     1280.86     1271.28     49.81 o
   4   4   9     5795.77     5622.42    104.52 o
   5   4   9     1535.38     1518.75     84.29 o
   6   4   9      102.51       90.42     44.82 o
   7   4   9      542.36      410.68     61.41 o
   8   4   9      259.34      297.99    137.99 o
   9   4   9        4.45      -33.47     66.86 o
  -9   5   9       52.68      197.29     98.26 o
  -8   5   9      375.03      428.02    104.92 o
  -7   5   9       15.80      -35.08     42.60 o
  -6   5   9     1153.70     1131.20     55.87 o
  -5   5   9     1101.15     1110.21     46.19 o
  -4   5   9       36.57       26.12     20.97 o
  -3   5   9      316.06      297.66     22.07 o
  -2   5   9     2462.26     2535.09     83.71 o
  -1   5   9      416.63      375.06     18.00 o
   0   5   9      596.18      621.56     24.55 o
   1   5   9      206.45      191.02     16.78 o
   2   5   9     1259.06     1231.64     37.36 o
   3   5   9       23.19       48.66     16.47 o
   4   5   9      426.66      398.00     28.27 o
   5   5   9      187.37      176.78     35.01 o
   6   5   9      167.83      203.62     49.86 o
   7   5   9      123.50      158.14     71.18 o
   8   5   9       10.00      -41.79     59.02 o
   9   5   9       85.80       25.33     69.50 o
  -8   6   9        6.70       51.13     93.70 o
  -7   6   9      275.77      234.54     74.12 o
  -6   6   9        5.94       17.28     36.55 o
  -5   6   9       12.11       -0.16     29.89 o
  -4   6   9      514.61      537.59     31.04 o
  -3   6   9      292.36      314.25     24.65 o
  -2   6   9      672.06      737.83     26.59 o
  -1   6   9      681.38      778.49     34.68 o
   0   6   9     4983.66     5041.89     81.01 o
   1   6   9      199.13      217.72     19.55 o
   2   6   9     2106.26     2043.12     48.40 o
   3   6   9     6764.67     6674.43    105.76 o
   4   6   9      673.69      619.45     28.53 o
   5   6   9      357.43      358.21     37.70 o
   6   6   9     1651.19     1669.32     83.23 o
   7   6   9        1.71       29.48     53.91 o
   8   6   9       38.80       -2.45     60.54 o
  -8   7   9       13.44       42.76     97.50 o
  -7   7   9      112.20       86.16     53.85 o
  -6   7   9       34.23      -29.07     47.49 o
  -5   7   9      149.57      217.75     38.05 o
  -4   7   9      855.12      872.09     45.15 o
  -3   7   9      970.99      920.76     34.09 o
  -2   7   9      774.92      802.37     31.17 o
  -1   7   9     2308.72     2159.27     78.61 o
   0   7   9      965.46      934.47     29.95 o
   1   7   9      651.50      634.20     23.18 o
   2   7   9      523.23      538.47     27.27 o
   3   7   9     2183.21     2133.47     53.62 o
   4   7   9       30.53       27.39     23.76 o
   5   7   9       61.49       64.28     33.43 o
   6   7   9     1372.13     1366.62     76.93 o
   7   7   9        3.67        4.93     53.50 o
   8   7   9       39.19        7.29     62.34 o
  -8   8   9        8.98     -100.92    100.92 o
  -7   8   9      143.63       94.35     67.17 o
  -6   8   9      160.76      132.17     49.61 o
  -5   8   9        4.98       -6.69     42.43 o
  -4   8   9      788.63      715.31     44.60 o
  -3   8   9     2882.96     2866.81     66.92 o
  -2   8   9      348.73      375.97     31.65 o
  -1   8   9        6.32      -19.58     19.58 o
   0   8   9     2293.12     2288.40     56.36 o
   1   8   9      392.45      451.73     48.23 o
   2   8   9     2240.36     2248.18     48.09 o
   3   8   9     2087.43     2141.20     56.20 o
   4   8   9      166.38      202.48     32.83 o
   5   8   9      794.73      911.46     50.79 o
   6   8   9       35.38       27.32     48.57 o
   7   8   9        2.87       30.12     55.64 o
   8   8   9      602.98      713.22     81.30 o
  -8   9   9      119.87      115.15     77.45 o
  -7   9   9        5.80       21.67     71.13 o
  -6   9   9      142.08       34.09     53.42 o
  -5   9   9      527.35      484.44     66.40 o
  -4   9   9        3.60      -31.49     31.49 o
  -3   9   9     2289.08     2371.49     69.50 o
  -2   9   9     1669.48     1864.64     75.35 o
  -1   9   9       46.25       90.44     22.43 o
   0   9   9     1825.99     1887.38     46.68 o
   1   9   9      129.92      184.99     24.94 o
   2   9   9      169.72      156.48     32.26 o
   3   9   9     2295.21     2193.72     87.10 o
   4   9   9       20.85       17.76     31.71 o
   5   9   9      117.71       98.12     36.51 o
   6   9   9       62.16       30.54     39.74 o
   7   9   9      958.54     1035.54     81.13 o
   8   9   9      141.89      163.01    106.15 o
  -8  10   9        3.09        9.35     76.60 o
  -7  10   9       20.08      -31.84     73.69 o
  -6  10   9        0.46       53.24     65.04 o
  -5  10   9       13.17       13.29     44.58 o
  -4  10   9      709.08      672.87     47.37 o
  -3  10   9      405.93      411.63     62.67 o
  -2  10   9      282.68      396.26     35.12 o
  -1  10   9        1.89        7.43     24.25 o
   0  10   9       49.77       65.52     21.86 o
   1  10   9      419.36      450.30     41.09 o
   2  10   9       44.10       61.29     38.65 o
   3  10   9      826.35      847.63     44.79 o
   4  10   9        5.91       22.92     32.78 o
   5  10   9       35.75        2.93     35.75 o
   6  10   9        3.34       50.26     52.33 o
   7  10   9       95.37      108.40     61.27 o
   8  10   9       44.48       10.72     69.40 o
  -7  11   9      126.77      100.07     76.57 o
  -6  11   9      528.43      561.70    141.79 o
  -5  11   9      281.64      313.67     56.26 o
  -4  11   9      179.33      171.53     44.65 o
  -3  11   9     5788.17     5950.34    227.89 o
  -2  11   9      254.39      276.51     33.59 o
  -1  11   9     2267.74     2175.23     75.81 o
   0  11   9     6321.90     6379.74    123.31 o
   1  11   9        9.93        0.50     30.97 o
   2  11   9     3497.65     3290.88     91.68 o
   3  11   9     3231.37     3290.72    113.27 o
   4  11   9        4.86        0.78     34.83 o
   5  11   9     1266.78     1346.73     61.80 o
   6  11   9      410.48      252.07     62.76 o
   7  11   9      135.87      175.96     64.88 o
  -7  12   9      257.20      318.42    175.05 o
  -6  12   9       36.35       76.09     74.18 o
  -5  12   9       12.87      -14.94     48.16 o
  -4  12   9      128.67      129.18     48.33 o
  -3  12   9       34.45       13.50     41.63 o
  -2  12   9       73.94       67.52     48.89 o
  -1  12   9       19.20       11.97     36.24 o
   0  12   9     1534.55     1510.78     67.36 o
   1  12   9       28.53       -1.10     33.57 o
   2  12   9      352.24      407.66    126.01 o
   3  12   9      831.98      825.87     74.70 o
   4  12   9        4.12       73.05     39.06 o
   5  12   9       10.21        1.91     38.36 o
   6  12   9        5.02      -54.71     54.71 o
   7  12   9        2.24      -10.61     74.79 o
  -7  13   9       24.80       59.12    147.87 o
  -6  13   9      113.18      185.62     78.70 o
  -5  13   9       34.38       83.77     67.83 o
  -4  13   9      322.51      312.42     54.52 o
  -3  13   9      168.84      186.55     61.17 o
  -2  13   9        1.12      -38.96     38.96 o
  -1  13   9       29.11      -37.99     37.99 o
   0  13   9      135.67      151.41     39.81 o
   1  13   9      750.48      682.13     67.19 o
   2  13   9        8.01       38.41     46.95 o
   3  13   9       53.58       38.84     47.48 o
   4  13   9      354.32      214.03     43.33 o
   5  13   9        2.54       34.17     41.51 o
   6  13   9       72.07      117.25     61.13 o
   7  13   9       31.97       32.65     64.98 o
  -6  14   9       54.78      124.49     92.56 o
  -5  14   9       41.44       35.16     82.68 o
  -4  14   9      378.28      219.14     88.38 o
  -3  14   9      213.97       81.51     62.38 o
  -2  14   9       91.78      102.44     45.79 o
  -1  14   9       25.03        2.48     54.44 o
   0  14   9      294.45      320.81     58.87 o
   1  14   9      150.56      175.80     54.63 o
   2  14   9      131.45      148.23     58.25 o
   3  14   9      223.32      245.98     73.08 o
   4  14   9      322.92      379.97     48.97 o
   5  14   9      651.54      655.65     71.93 o
   6  14   9       53.98       83.21     63.85 o
  -6  15   9        2.44      -76.22    101.68 o
  -5  15   9       17.24       25.85     86.67 o
  -4  15   9      416.59      377.09     98.64 o
  -3  15   9       12.14      186.83     82.49 o
  -2  15   9      123.20       83.38    139.79 o
  -1  15   9     1103.92     1064.93     80.83 o
   0  15   9      148.17      139.09     59.00 o
   1  15   9      149.15      150.15     59.34 o
   2  15   9     1132.24     1211.84    108.24 o
   3  15   9       75.95       71.60    101.78 o
   4  15   9        1.83      -20.24     61.94 o
   5  15   9      571.93      611.92     76.41 o
   6  15   9       35.11       96.61     64.89 o
  -5  16   9       58.37       21.86     92.18 o
  -4  16   9       71.90      107.39     94.27 o
  -3  16   9       51.18      163.45     88.57 o
  -2  16   9       16.28       -0.33     62.34 o
  -1  16   9      889.87      749.48     79.41 o
   0  16   9       53.83       12.73     58.48 o
   1  16   9      171.26      246.47     78.40 o
   2  16   9      628.63      668.52     78.21 o
   3  16   9       35.50      -44.83     55.87 o
   4  16   9        9.43       50.57     45.81 o
   5  16   9      202.04      154.09     87.33 o
  -4  17   9       21.29      -19.58     94.27 o
  -3  17   9       45.04      -22.05     80.59 o
  -2  17   9       13.06       17.49     64.96 o
  -1  17   9       50.66      -34.52     63.11 o
   0  17   9      209.46      293.86     69.81 o
   1  17   9        6.57      -52.82    109.67 o
   2  17   9      113.45       13.64     63.48 o
   3  17   9       94.25       22.31     60.53 o
   4  17   9        7.09       38.04     50.32 o
  -3  18   9      203.79      280.15    104.16 o
  -2  18   9      339.98      537.31    107.20 o
  -1  18   9       84.72       37.23     66.83 o
   0  18   9      171.33      213.38     70.55 o
   1  18   9      545.67      543.91    122.78 o
   2  18   9       22.90      -35.69     61.32 o
   3  18   9       35.87       13.97     61.33 o
  -2  19   9        3.38       -3.99     87.24 o
  -1  19   9      451.80      354.46     81.23 o
   0  19   9      155.36      192.00    117.17 o
   1  19   9        1.74       93.43     84.86 o
   2  19   9      349.51      314.86     75.46 o
  -8   0  10       54.41      129.05     90.28 o
  -7   0  10     1154.55     1010.00    111.76 o
  -6   0  10      367.59      281.13     90.09 o
  -5   0  10      704.97      720.62     67.66 o
  -4   0  10     1982.34     1995.58     74.04 o
  -3   0  10      984.52     1093.97     49.16 o
  -2   0  10     2171.20     2286.11     63.49 o
  -1   0  10     3847.87     3959.47    145.49 o
   0   0  10     2065.14     1977.26    119.84 o
   1   0  10      534.45      540.92     74.89 o
   2   0  10      112.99      106.30     26.36 o
   3   0  10     3199.96     3103.46     93.23 o
   4   0  10        7.58        8.53     29.08 o
   5   0  10     1050.08     1189.80     86.10 o
   6   0  10     1365.84     1404.38    106.25 o
   7   0  10      651.14      713.31     96.55 o
   8   0  10      777.79      810.24    112.52 o
   9   0  10      145.38      139.70    106.82 o
  -8   1  10        1.10      -42.06     69.09 o
  -7   1  10       46.30      -48.75    117.55 o
  -6   1  10      234.65      174.86     40.53 o
  -5   1  10        9.74       29.77     33.71 o
  -4   1  10        8.55       18.19     23.41 o
  -3   1  10      914.64      872.29     32.07 o
  -2   1  10      114.69      115.40     16.74 o
  -1   1  10      995.43     1038.66     38.80 o
   0   1  10      917.92      902.65     31.75 o
   1   1  10        7.52        0.98     16.94 o
   2   1  10      234.83      224.96     34.35 o
   3   1  10      244.12      256.46     17.20 o
   4   1  10       13.30        0.54     18.78 o
   5   1  10        2.96      -13.86     58.06 o
   6   1  10       48.48      144.37     47.90 o
   7   1  10      321.38      228.20     58.76 o
   8   1  10        9.43       27.80     59.74 o
   9   1  10       68.13       29.90     69.20 o
  -8   2  10      142.21      166.06     61.81 o
  -7   2  10        5.42       81.74     68.04 o
  -6   2  10      354.33      392.78     44.78 o
  -5   2  10     1838.84     1662.40    132.40 o
  -4   2  10       39.92       30.68     23.15 o
  -3   2  10      400.73      421.05     29.57 o
  -2   2  10      596.91      634.37     24.04 o
  -1   2  10      913.67      873.29     25.12 o
   0   2  10      429.55      439.95     18.63 o
   1   2  10       12.23       26.36     19.78 o
   2   2  10     1400.89     1417.35     56.54 o
   3   2  10      339.38      340.77     23.53 o
   4   2  10      341.87      392.60     29.73 o
   5   2  10     2266.15     2385.16    108.91 o
   6   2  10        5.79       35.71     45.89 o
   7   2  10      369.78      410.91     61.15 o
   8   2  10      751.06      892.50     82.75 o
   9   2  10        3.05      -14.10     69.95 o
  -9   3  10       50.26      -25.28     91.04 o
  -8   3  10       20.24      -84.58     84.58 o
  -7   3  10       87.44       39.34     56.86 o
  -6   3  10      546.84      669.16    120.18 o
  -5   3  10       80.81       24.83     34.14 o
  -4   3  10       69.88       79.91     24.52 o
  -3   3  10     7037.97     7175.57    110.57 o
  -2   3  10        9.65        4.02     14.77 o
  -1   3  10      704.18      727.91     23.38 o
   0   3  10    12993.99    13021.95    189.75 o
   1   3  10      937.95      949.85     31.44 o
   2   3  10      350.40      332.97     25.93 o
   3   3  10     4587.40     4401.34     82.17 o
   4   3  10     1787.71     1764.13     49.89 o
   5   3  10      817.09      715.27     86.10 o
   6   3  10     2982.73     2758.80    106.97 o
   7   3  10      640.51      591.99     68.05 o
   8   3  10       46.21      -21.38     61.74 o
  -8   4  10        3.38      -77.93     86.67 o
  -7   4  10        0.82       25.29     56.91 o
  -6   4  10      163.99      256.74     49.71 o
  -5   4  10      898.87      961.32     51.07 o
  -4   4  10       35.48       22.54     26.69 o
  -3   4  10     1479.54     1486.11     38.98 o
  -2   4  10       74.18       58.88     16.40 o
  -1   4  10       69.24       62.05     17.96 o
   0   4  10     3075.03     3017.22     58.90 o
   1   4  10      301.49      302.13     21.64 o
   2   4  10      714.71      675.53     47.59 o
   3   4  10       54.56      103.58     19.60 o
   4   4  10      840.01      871.07     54.84 o
   5   4  10      562.62      633.77    119.36 o
   6   4  10       25.72       46.65     52.08 o
   7   4  10        8.84        5.61     54.28 o
   8   4  10      257.97      286.37     66.26 o
  -8   5  10        2.19        5.13     94.08 o
  -7   5  10        9.32      -17.42     54.66 o
  -6   5  10       48.24      -32.42     44.44 o
  -5   5  10      315.32      389.97     36.73 o
  -4   5  10       36.13       76.51     27.75 o
  -3   5  10      852.09      852.88     31.23 o
  -2   5  10     1084.01     1062.21     31.65 o
  -1   5  10       13.85       22.69     13.18 o
   0   5  10      982.31     1011.32     34.04 o
   1   5  10     5100.41     5069.62     89.70 o
   2   5  10       21.88        1.82     35.68 o
   3   5  10      430.89      409.04     25.45 o
   4   5  10     3224.30     3175.83     71.25 o
   5   5  10      994.63      904.87     52.32 o
   6   5  10       31.59       74.60     46.00 o
   7   5  10      203.66      304.80     60.57 o
   8   5  10        0.13      -14.11     60.41 o
  -8   6  10       72.93      108.15    101.49 o
  -7   6  10        1.85       49.80     85.53 o
  -6   6  10       16.52       18.91     46.03 o
  -5   6  10      303.53      311.31     41.13 o
  -4   6  10      297.15      343.92     33.99 o
  -3   6  10      519.68      590.11     38.20 o
  -2   6  10      224.63      268.18     28.19 o
  -1   6  10     2104.16     2175.54     47.19 o
   0   6  10       59.79       71.98     22.32 o
   1   6  10      345.89      364.03     22.30 o
   2   6  10     2859.61     2765.70     91.14 o
   3   6  10       83.25      112.39     19.12 o
   4   6  10      114.36       88.25     30.80 o
   5   6  10     1887.71     1876.36     68.05 o
   6   6  10      180.38      260.34     51.88 o
   7   6  10        1.02       -8.34     51.19 o
   8   6  10      174.51      199.37     66.32 o
  -8   7  10       15.14      104.73    104.35 o
  -7   7  10       44.59        9.99     66.70 o
  -6   7  10      398.05      374.23     70.80 o
  -5   7  10       37.42      104.29     60.80 o
  -4   7  10     1611.72     1614.49     60.99 o
  -3   7  10       91.34       69.07     35.33 o
  -2   7  10     2302.87     2281.14     49.09 o
  -1   7  10     3177.55     3103.29    120.49 o
   0   7  10      966.63      974.20     35.77 o
   1   7  10     4454.16     4290.79     83.72 o
   2   7  10     2133.35     2110.54     61.64 o
   3   7  10      921.79      918.61     34.41 o
   4   7  10     3893.93     3929.82     98.12 o
   5   7  10      192.65      165.35     40.50 o
   6   7  10      391.81      410.71     56.56 o
   7   7  10      851.98      998.41     76.65 o
   8   7  10       16.53       29.21     65.11 o
  -8   8  10        0.89      -56.83    105.87 o
  -7   8  10        0.57      -43.34     62.16 o
  -6   8  10      327.17      319.64     73.29 o
  -5   8  10      235.26      214.25     47.60 o
  -4   8  10       47.16       61.72     40.75 o
  -3   8  10        6.30       20.85     26.15 o
  -2   8  10      143.90      152.58     24.79 o
  -1   8  10       19.85       -9.50     17.07 o
   0   8  10      257.35      294.32     21.78 o
   1   8  10       82.26       87.60     22.35 o
   2   8  10      503.03      485.12     29.17 o
   3   8  10      248.31      225.24     39.63 o
   4   8  10        7.82      -29.96     29.96 o
   5   8  10      133.74      124.97     37.29 o
   6   8  10      291.52      390.86     94.46 o
   7   8  10      131.35      134.84     58.50 o
   8   8  10      139.74      101.57     93.89 o
  -8   9  10      225.72      104.82     83.32 o
  -7   9  10       81.40       99.64    136.66 o
  -6   9  10      156.12      104.85    152.05 o
  -5   9  10      293.64      385.68     70.35 o
  -4   9  10      807.65      729.42     69.79 o
  -3   9  10       10.20       45.88     37.64 o
  -2   9  10      445.55      356.52     41.81 o
  -1   9  10      430.20      435.59     47.76 o
   0   9  10      104.41      134.13     24.89 o
   1   9  10       20.22        9.87     19.49 o
   2   9  10     1231.55     1216.82     50.73 o
   3   9  10      933.68      905.63     58.35 o
   4   9  10      835.14      728.81     50.96 o
   5   9  10        6.94       26.13     43.66 o
   6   9  10       11.52       20.48     40.94 o
   7   9  10        7.38      -27.13     54.60 o
  -7  10  10      151.15       86.35     78.15 o
  -6  10  10      386.65      277.00     72.69 o
  -5  10  10      514.25      407.21    159.18 o
  -4  10  10       19.24       52.73     92.85 o
  -3  10  10     2396.93     2225.46     82.71 o
  -2  10  10      393.67      350.93     42.82 o
  -1  10  10      624.01      684.42     66.84 o
   0  10  10      810.98      820.25     44.25 o
   1  10  10      923.99      855.13     70.32 o
   2  10  10       62.27       39.11     40.96 o
   3  10  10      449.07      474.79     51.28 o
   4  10  10      617.28      649.51     47.82 o
   5  10  10      118.64      127.02     38.96 o
   6  10  10      674.95      677.12     68.58 o
   7  10  10      380.25      326.01     88.66 o
  -7  11  10       27.25       52.25     80.26 o
  -6  11  10       12.49       43.81     94.75 o
  -5  11  10       13.83       83.87     66.00 o
  -4  11  10      966.62      753.84     91.14 o
  -3  11  10      164.79      139.43     56.02 o
  -2  11  10        3.92        0.11     37.27 o
  -1  11  10       17.47       12.49     35.87 o
   0  11  10      184.41      247.59     37.31 o
   1  11  10       47.78       18.73     42.31 o
   2  11  10      141.87      200.98     45.95 o
   3  11  10      161.74      118.76     44.38 o
   4  11  10      366.98      406.21     44.07 o
   5  11  10        7.39       35.28     39.45 o
   6  11  10      587.25      613.34     70.87 o
   7  11  10       81.26       43.71     80.97 o
  -7  12  10      115.30      114.57     80.81 o
  -6  12  10        3.20       26.60     75.89 o
  -5  12  10       80.66      -21.23     95.51 o
  -4  12  10      692.02      581.95    149.20 o
  -3  12  10       54.71      145.46     59.28 o
  -2  12  10        9.54      -15.99     81.63 o
  -1  12  10     1970.92     2187.59    162.41 o
   0  12  10     1403.25     1423.56    143.78 o
   1  12  10      421.11      351.82     56.83 o
   2  12  10     1738.62     1570.07     86.42 o
   3  12  10     2520.50     2357.05    101.57 o
   4  12  10     1241.83     1163.77     61.10 o
   5  12  10      370.78      312.16     46.67 o
   6  12  10      611.85      812.09     75.55 o
   7  12  10      155.69      163.51     71.09 o
  -6  13  10       89.86      118.75     79.41 o
  -5  13  10      102.03        0.79     65.40 o
  -4  13  10      810.45      920.74     89.90 o
  -3  13  10      133.26      103.84     87.81 o
  -2  13  10       17.75       -7.15     53.80 o
  -1  13  10     1064.36     1029.74     77.65 o
   0  13  10       33.22       28.57    106.63 o
   1  13  10      171.29      172.85     57.59 o
   2  13  10      110.93      114.03     61.11 o
   3  13  10      275.94      344.10     57.99 o
   4  13  10      197.95      164.72     45.12 o
   5  13  10       45.47      102.21     82.02 o
   6  13  10        4.62       58.34     63.45 o
  -6  14  10        0.34        3.21     80.73 o
  -5  14  10       17.85       -8.61    117.55 o
  -4  14  10        1.46        1.79     61.74 o
  -3  14  10        0.75      -57.28     62.05 o
  -2  14  10      546.17      532.95     71.69 o
  -1  14  10      134.02       55.82     73.17 o
   0  14  10      182.53      164.96     58.29 o
   1  14  10     1638.68     1496.58    122.69 o
   2  14  10      222.63      365.72     60.64 o
   3  14  10       20.68        8.53     54.83 o
   4  14  10       95.49      101.78     51.36 o
   5  14  10      482.86      574.76     68.33 o
   6  14  10        1.02      -34.58     61.24 o
  -5  15  10       27.72      116.71     75.97 o
  -4  15  10      108.29       49.04     69.90 o
  -3  15  10      174.71      100.35     68.72 o
  -2  15  10       13.72      -39.53     59.20 o
  -1  15  10       75.36      100.39     69.37 o
   0  15  10      103.26      144.39     59.17 o
   1  15  10      289.49      394.19     65.52 o
   2  15  10      119.09      100.86     56.65 o
   3  15  10      168.61       69.09     59.85 o
   4  15  10      205.20      259.78     78.90 o
   5  15  10      107.64      140.10     59.87 o
  -4  16  10      143.08      212.52    102.92 o
  -3  16  10        0.47       -9.24     70.59 o
  -2  16  10      834.33      811.80     87.58 o
  -1  16  10      129.03       88.62     66.66 o
   0  16  10        1.97       -3.65     61.42 o
   1  16  10      206.75      304.32     69.42 o
   2  16  10      312.40      340.82     68.06 o
   3  16  10      220.07      173.28     64.54 o
   4  16  10       96.71       16.22     48.02 o
  -3  17  10      131.38      145.90     78.26 o
  -2  17  10      152.29      266.89     75.97 o
  -1  17  10       13.51      -21.00     65.49 o
   0  17  10      495.81      475.94     76.11 o
   1  17  10        2.50      -34.81     58.84 o
   2  17  10       10.94       47.34     89.23 o
   3  17  10      284.57      249.22     68.84 o
  -2  18  10       77.22       27.92    102.82 o
  -1  18  10       83.56      101.47     71.39 o
   0  18  10        0.63      106.77     68.72 o
   1  18  10       10.06      -29.95     62.76 o
   2  18  10      344.89      429.66     91.80 o
  -8   1  11        6.18       53.67     65.67 o
  -7   1  11      191.66      188.15     95.89 o
  -6   1  11      335.21      293.34     64.22 o
  -5   1  11        5.61       -0.33     81.73 o
  -4   1  11      118.76       59.93     31.01 o
  -3   1  11      715.17      772.98     64.06 o
  -2   1  11     2742.34     2865.25     54.80 o
  -1   1  11      459.62      438.96     29.50 o
   0   1  11       56.41       67.39     18.02 o
   1   1  11     4986.59     4936.04    111.59 o
   2   1  11      131.79      176.84     35.58 o
   3   1  11       99.50      102.51     15.55 o
   4   1  11     3464.07     3470.05     83.45 o
   5   1  11       28.39       61.34     38.68 o
   6   1  11      331.82      374.87     97.69 o
   7   1  11      813.63      852.81     92.85 o
   8   1  11       15.27      -19.87     63.43 o
  -8   2  11        8.42        5.56     62.64 o
  -7   2  11      586.32      569.81    153.38 o
  -6   2  11       21.16      -55.40     55.40 o
  -5   2  11      245.99      351.83     63.26 o
  -4   2  11      880.04      904.03     55.17 o
  -3   2  11      523.61      578.35     28.24 o
  -2   2  11       34.66        3.35     15.83 o
  -1   2  11     3947.38     3759.86     88.56 o
   0   2  11     1334.21     1352.33     39.74 o
   1   2  11      645.78      702.76     45.85 o
   2   2  11     4377.89     4225.96    116.49 o
   3   2  11     6813.73     6399.85     98.47 o
   4   2  11        1.69      -14.80     19.68 o
   5   2  11       61.86       96.56     39.43 o
   6   2  11     1620.00     1805.28     88.90 o
   7   2  11       27.32       20.36     54.16 o
   8   2  11        0.78       68.41     64.55 o
  -8   3  11        4.52      -17.30     90.47 o
  -7   3  11       66.85      -59.40     59.40 o
  -6   3  11        1.10       12.17     59.49 o
  -5   3  11       76.72       83.66     57.89 o
  -4   3  11       49.38       25.95     25.76 o
  -3   3  11      298.79      385.86     36.59 o
  -2   3  11        5.19        8.58     15.18 o
  -1   3  11      570.98      633.36     24.73 o
   0   3  11      746.38      751.85     37.79 o
   1   3  11        3.09        4.21     14.73 o
   2   3  11      195.85      192.79     60.35 o
   3   3  11      649.12      694.62     27.65 o
   4   3  11      114.21      125.52     27.78 o
   5   3  11      218.01      304.69     44.63 o
   6   3  11       75.85       37.12     45.39 o
   7   3  11       54.97       55.24     55.70 o
   8   3  11       61.17       70.81     65.74 o
  -8   4  11        3.47       13.87    101.68 o
  -7   4  11       29.59      -56.35     58.41 o
  -6   4  11      430.49      370.35     68.98 o
  -5   4  11      200.88      264.44    148.63 o
  -4   4  11      160.89      136.56     35.51 o
  -3   4  11      652.79      653.32     39.92 o
  -2   4  11      442.91      471.14     21.77 o
  -1   4  11     1724.98     1751.45     38.50 o
   0   4  11      398.98      405.63     32.30 o
   1   4  11       31.76      -15.75     17.49 o
   2   4  11     1261.94     1262.85     50.97 o
   3   4  11     1291.47     1239.71     38.94 o
   4   4  11     1370.19     1287.97     52.54 o
   5   4  11      141.66      153.17     40.52 o
   6   4  11      214.89      108.24     47.07 o
   7   4  11      140.70      119.40     78.50 o
   8   4  11      321.44      295.55    102.63 o
  -8   5  11       80.03      202.99    107.20 o
  -7   5  11      473.63      485.41     74.64 o
  -6   5  11      140.32      155.37    110.62 o
  -5   5  11      236.18      358.03     84.34 o
  -4   5  11      705.58      796.92     63.62 o
  -3   5  11      820.70      889.33     58.43 o
  -2   5  11       96.78      116.03     18.91 o
  -1   5  11      365.57      375.48     21.72 o
   0   5  11      251.42      258.62     18.79 o
   1   5  11      132.90      163.06     22.88 o
   2   5  11      277.66      344.66     26.85 o
   3   5  11       80.83      113.88     22.26 o
   4   5  11      620.02      557.25     38.13 o
   5   5  11      303.17      239.72     39.48 o
   6   5  11       10.21      -42.71     42.71 o
   7   5  11       47.90       68.91     57.13 o
   8   5  11      112.95      137.44     69.75 o
  -8   6  11        1.20        5.51    111.38 o
  -7   6  11      279.43      229.03    108.15 o
  -6   6  11      116.19      134.91     50.84 o
  -5   6  11       49.63       -5.87     44.56 o
  -4   6  11       51.22        1.91     41.47 o
  -3   6  11     1132.11     1100.38     64.71 o
  -2   6  11      837.19      946.87     31.83 o
  -1   6  11       32.72       54.66     21.97 o
   0   6  11      910.18      956.31     42.41 o
   1   6  11     1892.84     1941.36     46.24 o
   2   6  11      490.98      417.92     48.20 o
   3   6  11       24.85       13.35     25.89 o
   4   6  11        2.42        8.53     29.18 o
   5   6  11      127.52      107.20     50.85 o
   6   6  11       66.30       92.30     78.78 o
   7   6  11       33.31      132.95     57.05 o
   8   6  11       72.34       17.93     64.64 o
  -8   7  11        6.06       70.13    107.58 o
  -7   7  11       22.34      216.67    111.95 o
  -6   7  11      125.58       42.20     82.11 o
  -5   7  11      384.92      342.64     65.84 o
  -4   7  11     1171.54     1065.90    101.78 o
  -3   7  11      158.84      121.67     37.65 o
  -2   7  11     1465.64     1372.12     77.49 o
  -1   7  11      628.49      653.83     33.50 o
   0   7  11      237.90      266.98     29.01 o
   1   7  11     4702.39     4588.57     88.08 o
   2   7  11        3.30      -17.15     40.15 o
   3   7  11      386.80      424.70     44.51 o
   4   7  11     2491.17     2442.04     74.84 o
   5   7  11       14.21       -5.36     34.58 o
   6   7  11       19.47        0.86     46.92 o
   7   7  11      286.77      286.30     63.01 o
   8   7  11       20.31      -44.26     64.05 o
  -7   8  11       16.98       86.57     71.48 o
  -6   8  11       82.99      104.45     65.14 o
  -5   8  11     1109.26     1126.42     87.63 o
  -4   8  11        2.46      -21.81     81.82 o
  -3   8  11      359.82      315.75     56.48 o
  -2   8  11     1102.52     1153.04     53.34 o
  -1   8  11      575.95      501.90     53.25 o
   0   8  11      730.15      718.01     38.75 o
   1   8  11       56.83        2.68     35.10 o
   2   8  11      650.77      644.17     68.42 o
   3   8  11     1167.39     1168.05     65.15 o
   4   8  11      260.26      204.22     39.85 o
   5   8  11      297.07      382.99     42.70 o
   6   8  11      278.79      238.23     55.60 o
   7   8  11      201.36      130.39     59.78 o
  -7   9  11      349.15      280.28     83.19 o
  -6   9  11       60.98       53.25     63.87 o
  -5   9  11      148.59      269.38     85.81 o
  -4   9  11      177.11      182.89     59.09 o
  -3   9  11      529.21      608.91     64.53 o
  -2   9  11       28.81       35.19     46.33 o
  -1   9  11       75.19      109.85     45.67 o
   0   9  11      459.95      523.13     86.86 o
   1   9  11      509.57      594.56     52.12 o
   2   9  11     1080.40     1160.72     67.77 o
   3   9  11      800.89      786.63     57.42 o
   4   9  11       33.12       -4.81     32.80 o
   5   9  11      902.40      940.41     55.44 o
   6   9  11       98.91       97.38     60.94 o
   7   9  11        0.06      -57.51     58.89 o
  -7  10  11       31.74       58.55     89.43 o
  -6  10  11      105.59      154.89     73.99 o
  -5  10  11      181.07      173.66     83.44 o
  -4  10  11        0.09       20.99     57.78 o
  -3  10  11      457.10      302.81     59.75 o
  -2  10  11       29.03       31.27     47.68 o
  -1  10  11      110.26       66.72     47.23 o
   0  10  11        8.63      -30.93     43.11 o
   1  10  11       11.43       -6.64     41.00 o
   2  10  11        8.21      101.59     42.57 o
   3  10  11       12.05        9.44     42.93 o
   4  10  11        0.41       21.18     35.87 o
   5  10  11        3.70       13.28     38.85 o
   6  10  11       67.22       -2.31     53.19 o
   7  10  11       43.57      -13.51     65.48 o
  -6  11  11        5.18      -55.02     72.69 o
  -5  11  11      671.98      632.86     85.29 o
  -4  11  11      539.51      423.49     72.43 o
  -3  11  11      470.33      521.35     66.90 o
  -2  11  11      772.93      734.95     68.10 o
  -1  11  11      717.37      599.69     61.88 o
   0  11  11     1888.58     1869.68    139.98 o
   1  11  11      132.59      162.01     49.24 o
   2  11  11      841.86      939.04     66.80 o
   3  11  11      742.92      812.43     63.85 o
   4  11  11        6.02       28.36     39.00 o
   5  11  11      812.54      807.85     55.61 o
   6  11  11      134.02      126.14     76.79 o
  -6  12  11       26.50       31.30     73.16 o
  -5  12  11      112.16      247.83     72.07 o
  -4  12  11      288.78      362.55     73.90 o
  -3  12  11        5.26       34.43     58.77 o
  -2  12  11     1236.53     1101.28    127.15 o
  -1  12  11       81.15       93.62     53.69 o
   0  12  11      198.80      233.71     53.46 o
   1  12  11       29.33      -25.62     46.06 o
   2  12  11      280.23      420.97     57.56 o
   3  12  11      105.76       98.14    102.44 o
   4  12  11      176.97      169.37     43.87 o
   5  12  11      831.85      847.81     57.70 o
   6  12  11      175.90      246.20     65.61 o
  -6  13  11        9.91       48.34     86.19 o
  -5  13  11        1.34        2.39     80.87 o
  -4  13  11        3.19      -21.77     65.99 o
  -3  13  11      134.11      119.29     66.14 o
  -2  13  11       95.72      155.15     61.90 o
  -1  13  11       12.54       11.23     55.23 o
   0  13  11       36.84       45.88     55.49 o
   1  13  11      151.64      196.45     55.34 o
   2  13  11        3.83       22.95     49.82 o
   3  13  11        0.74      -47.70     47.70 o
   4  13  11      127.35      131.01     46.12 o
   5  13  11       65.43       14.01     43.52 o
   6  13  11      178.33      137.88     63.78 o
  -5  14  11      257.95      214.51     78.57 o
  -4  14  11      173.64       35.93     65.54 o
  -3  14  11       57.29       52.50     97.79 o
  -2  14  11      220.78      156.70     65.86 o
  -1  14  11       16.43      -33.96     56.81 o
   0  14  11       13.26       54.59     72.98 o
   1  14  11      191.72      156.65     60.55 o
   2  14  11        2.63       66.18     55.58 o
   3  14  11       41.65       55.64     54.26 o
   4  14  11       54.32        7.57     43.09 o
   5  14  11        3.33        8.81     56.60 o
  -4  15  11       18.85       57.68    105.30 o
  -3  15  11       29.24       31.55     63.99 o
  -2  15  11      150.89      108.03    121.26 o
  -1  15  11       26.67        9.81     73.46 o
   0  15  11      110.83      112.47     63.05 o
   1  15  11      395.46      530.83    120.69 o
   2  15  11      201.75      230.57     92.18 o
   3  15  11      265.36      295.66     85.91 o
   4  15  11      281.76      283.38     90.85 o
  -4  16  11        9.48      -70.08     70.08 o
  -3  16  11      217.14      267.69     81.06 o
  -2  16  11       18.25        9.23     69.06 o
  -1  16  11      188.67      204.75    118.31 o
   0  16  11      594.42      643.46     79.71 o
   1  16  11       50.98       10.47     62.86 o
   2  16  11       20.02       74.34     61.72 o
   3  16  11      158.25      151.69     76.50 o
   4  16  11      412.93      372.06     55.62 o
  -3  17  11       80.09       83.11     78.47 o
  -2  17  11       54.39       -0.80     71.44 o
  -1  17  11       63.92       70.72     70.68 o
   0  17  11      107.89      161.72     71.44 o
   1  17  11      106.48      160.68     66.39 o
   2  17  11       68.31       26.99     94.56 o
  -1  18  11      249.44      151.08     78.56 o
   0  18  11        0.76       14.29     71.01 o
  -8   0  12       28.88       94.46    100.54 o
  -7   0  12       96.92      -27.94     86.10 o
  -6   0  12      561.40      479.34    103.20 o
  -5   0  12      805.37      990.61    122.02 o
  -4   0  12      507.28      414.15     99.97 o
  -3   0  12      164.42      260.20     89.90 o
  -2   0  12     2144.57     2060.15     90.33 o
  -1   0  12      223.34      300.54     40.88 o
   0   0  12     1630.34     1526.14     65.04 o
   1   0  12     1892.11     1922.69    139.70 o
   2   0  12      552.29      480.48     91.23 o
   3   0  12     2983.89     2989.12     78.56 o
   4   0  12     1048.72     1058.77     99.69 o
   5   0  12      105.18       86.67     55.88 o
   6   0  12      433.14      485.04     82.87 o
   7   0  12       14.36       26.04     79.45 o
   8   0  12       27.58      -90.66     90.66 o
  -8   1  12       10.98       -0.75    107.20 o
  -7   1  12      122.18      108.35     70.99 o
  -6   1  12       95.71      159.82     64.51 o
  -5   1  12      155.90      157.18     63.57 o
  -4   1  12        5.70        4.19     56.68 o
  -3   1  12      113.30       81.85     55.89 o
  -2   1  12      401.91      413.39     34.23 o
  -1   1  12       69.44       49.34     33.47 o
   0   1  12       92.80       98.40     23.30 o
   1   1  12       40.74       26.91     30.48 o
   2   1  12       87.09       87.27     20.10 o
   3   1  12      356.38      344.12     39.05 o
   4   1  12        0.10      -19.63     19.63 o
   5   1  12      388.97      464.24     67.28 o
   6   1  12       76.33       81.08     49.32 o
   7   1  12       57.04       65.66     56.70 o
   8   1  12       52.04      137.98     79.64 o
  -8   2  12       22.36       60.62     68.88 o
  -7   2  12       60.30      -21.67     61.15 o
  -6   2  12        7.12       -5.11     60.47 o
  -5   2  12       88.18       20.95     59.84 o
  -4   2  12        0.57      -42.49     56.99 o
  -3   2  12     1499.00     1444.38     93.50 o
  -2   2  12        2.92      -21.59     23.62 o
  -1   2  12      176.99      151.91     25.25 o
   0   2  12     4360.97     4343.89     87.66 o
   1   2  12       15.79        6.39     23.50 o
   2   2  12       17.92        7.87     18.60 o
   3   2  12      887.47      854.06     26.51 o
   4   2  12      130.73      101.10     26.38 o
   5   2  12      327.43      405.27     46.71 o
   6   2  12      552.07      550.96     59.20 o
   7   2  12      221.29      317.91     81.63 o
   8   2  12       90.23       67.22     89.62 o
  -8   3  12       21.39      -90.09     90.09 o
  -7   3  12       22.89       91.49     67.36 o
  -6   3  12      295.82      164.34     66.51 o
  -5   3  12     1756.23     1543.24    100.91 o
  -4   3  12       62.60       99.44     60.32 o
  -3   3  12       45.60       72.38     57.97 o
  -2   3  12     1540.48     1510.46     49.08 o
  -1   3  12     1471.47     1468.67     42.54 o
   0   3  12       27.88       22.83     16.19 o
   1   3  12       99.14      139.44     30.56 o
   2   3  12     3079.25     3152.93     98.78 o
   3   3  12      640.37      596.17     27.87 o
   4   3  12       78.03       75.83     23.95 o
   5   3  12     3269.19     3209.55    104.82 o
   6   3  12       45.17      -10.25     46.90 o
   7   3  12       23.81       81.35     95.79 o
   8   3  12      687.87      798.74     85.01 o
  -8   4  12       47.29       26.80    100.73 o
  -7   4  12      386.56      458.70     78.30 o
  -6   4  12        1.84       40.37     62.94 o
  -5   4  12        6.22      -51.22     58.06 o
  -4   4  12     1195.31     1202.71    103.87 o
  -3   4  12       94.69      153.27     42.14 o
  -2   4  12     1723.27     1626.74     60.58 o
  -1   4  12     1684.97     1773.55     50.68 o
   0   4  12       88.85      116.26     23.06 o
   1   4  12       41.49       -0.72     18.44 o
   2   4  12     2909.09     2818.68     68.46 o
   3   4  12     1750.69     1640.08     44.75 o
   4   4  12        8.14       81.79     29.29 o
   5   4  12        1.49      -34.39     37.61 o
   6   4  12       46.25       78.99     51.03 o
   7   4  12       58.38       30.95     55.28 o
   8   4  12       34.46       15.22     66.12 o
  -7   5  12       13.42       -3.99     66.54 o
  -6   5  12       19.34      -60.05     60.05 o
  -5   5  12     1131.36     1051.29     87.15 o
  -4   5  12      370.27      440.11    102.12 o
  -3   5  12      612.63      586.79     52.84 o
  -2   5  12      202.08      204.97     40.42 o
  -1   5  12      808.27      792.32     28.66 o
   0   5  12      927.93      869.69     44.36 o
   1   5  12       11.13        1.97     21.19 o
   2   5  12      597.25      622.00     32.13 o
   3   5  12        9.95       24.77     29.76 o
   4   5  12      675.63      669.92     45.91 o
   5   5  12       75.41       71.81     35.13 o
   6   5  12     1029.16     1114.76     71.40 o
   7   5  12      559.49      550.14    105.96 o
  -7   6  12        8.62       81.16     98.26 o
  -6   6  12      128.78       54.24     63.53 o
  -5   6  12      602.30      571.00     70.21 o
  -4   6  12       57.54       27.99     45.24 o
  -3   6  12      190.76      194.78     52.48 o
  -2   6  12      454.27      401.47     54.74 o
  -1   6  12       50.83        9.54     42.76 o
   0   6  12     1147.18     1093.11     48.11 o
   1   6  12       50.47      106.90     25.64 o
   2   6  12        5.66      -24.90     56.35 o
   3   6  12      669.10      666.54     38.79 o
   4   6  12      544.51      562.87     40.36 o
   5   6  12        0.65       35.65     35.29 o
   6   6  12       74.43      162.35     50.32 o
   7   6  12      244.53      390.47     81.16 o
  -7   7  12      243.31      303.72    124.11 o
  -6   7  12      138.98      118.05     95.32 o
  -5   7  12      476.15      441.66     90.95 o
  -4   7  12     1047.62     1067.54    118.12 o
  -3   7  12      537.88      513.34     61.76 o
  -2   7  12      580.86      452.87     55.69 o
  -1   7  12     1959.94     1790.19     81.78 o
   0   7  12       13.09       13.98     34.83 o
   1   7  12     1329.44     1281.44     98.36 o
   2   7  12      619.21      716.96     49.95 o
   3   7  12     2213.33     2179.80     68.85 o
   4   7  12      585.91      631.52     43.18 o
   5   7  12     1087.76     1046.55     55.25 o
   6   7  12      873.67      831.74     65.83 o
   7   7  12      397.10      347.58     66.12 o
  -7   8  12        2.63      -28.13    113.09 o
  -6   8  12        0.18      -51.69     66.70 o
  -5   8  12       12.11       -5.56     85.05 o
  -4   8  12      100.83      102.65     58.51 o
  -3   8  12      112.99       16.55     51.47 o
  -2   8  12      213.69      217.72     51.09 o
  -1   8  12     1767.33     1680.32    111.57 o
   0   8  12        2.69      -20.16     37.15 o
   1   8  12       37.99       62.51     37.80 o
   2   8  12      986.42     1112.16     65.67 o
   3   8  12        9.72      -50.76     53.03 o
   4   8  12       24.70       -4.43     34.46 o
   5   8  12      474.39      444.08     46.83 o
   6   8  12        3.55      -25.00     49.21 o
   7   8  12        1.37       -9.63     58.66 o
  -7   9  12       56.27       42.74     78.97 o
  -6   9  12       80.72       28.58     81.73 o
  -5   9  12        0.56       -5.86     63.57 o
  -4   9  12       17.36       61.33     59.14 o
  -3   9  12      322.02      261.48     58.99 o
  -2   9  12      142.56      246.62     57.49 o
  -1   9  12      117.05       82.25     46.52 o
   0   9  12     1091.54     1038.68     65.27 o
   1   9  12      514.76      470.14     50.54 o
   2   9  12       50.23      -12.50     40.40 o
   3   9  12      281.75      367.78     49.81 o
   4   9  12      160.85      181.99     39.28 o
   5   9  12      154.45      212.83     42.01 o
   6   9  12        5.67       21.01     43.12 o
   7   9  12       70.40      123.70     61.43 o
  -6  10  12        0.88       33.65     74.02 o
  -5  10  12       12.64       24.75     67.65 o
  -4  10  12      444.87      400.92     71.26 o
  -3  10  12       27.50       -6.13     56.11 o
  -2  10  12       15.48        0.92     51.32 o
  -1  10  12      279.37      270.90     54.44 o
   0  10  12        1.53       62.39     45.13 o
   1  10  12      286.89      354.56     51.37 o
   2  10  12      248.14      283.44     49.25 o
   3  10  12      143.62      121.46     46.81 o
   4  10  12      827.78      863.51     52.81 o
   5  10  12        6.59      -39.46     39.46 o
   6  10  12        4.92      -52.61     52.61 o
  -6  11  12       24.72       13.16     76.67 o
  -5  11  12       77.97       42.89     69.00 o
  -4  11  12       56.44       99.17     64.87 o
  -3  11  12      293.23      255.83     63.56 o
  -2  11  12      152.16      165.99     92.47 o
  -1  11  12      122.82       94.15     51.43 o
   0  11  12        0.37      -75.36     75.36 o
   1  11  12     1039.57      946.45    102.63 o
   2  11  12        9.42      -22.75     45.58 o
   3  11  12       12.81      -24.72     47.61 o
   4  11  12      191.67      221.60     43.14 o
   5  11  12       30.57      -40.88     40.88 o
   6  11  12        0.97      -40.76     55.08 o
  -5  12  12      383.47      285.40    128.67 o
  -4  12  12        2.74      -31.22     66.01 o
  -3  12  12      352.91      366.84     71.41 o
  -2  12  12     1312.73     1358.36    258.87 o
  -1  12  12      254.79      181.53     76.98 o
   0  12  12       92.14       47.34    111.47 o
   1  12  12     3026.33     3059.79    186.36 o
   2  12  12      406.74      323.46     57.54 o
   3  12  12      128.71       96.14     51.39 o
   4  12  12      667.63      675.77     56.86 o
   5  12  12       16.29       72.59     45.78 o
  -5  13  12      330.71      148.24     83.91 o
  -4  13  12       19.60      -41.06     67.37 o
  -3  13  12      481.69      384.91     74.38 o
  -2  13  12      529.78      561.77     72.43 o
  -1  13  12       65.78      108.89     59.47 o
   0  13  12       99.41       38.31    137.89 o
   1  13  12     1127.56     1193.70     82.56 o
   2  13  12       19.91      -22.95     50.24 o
   3  13  12      124.53      101.71     54.25 o
   4  13  12      156.88      209.19     48.35 o
   5  13  12       20.27      -13.66     52.67 o
  -4  14  12      319.95      307.05     79.84 o
  -3  14  12       49.74       70.29     69.01 o
  -2  14  12        6.69        1.33     66.12 o
  -1  14  12       21.81       11.62    103.58 o
   0  14  12       95.27      154.89     63.11 o
   1  14  12       19.35       20.49     56.00 o
   2  14  12      235.17      219.72     80.49 o
   3  14  12      226.28      168.40     74.60 o
   4  14  12      271.07      311.67     53.91 o
  -4  15  12      146.72      143.09    120.60 o
  -3  15  12       11.27        4.10     82.58 o
  -2  15  12       33.83      -35.72     66.32 o
  -1  15  12        0.78      -64.09     64.09 o
   0  15  12       28.46       48.39     63.79 o
   1  15  12        8.01      113.57     62.97 o
   2  15  12        0.12      -59.50     59.50 o
   3  15  12       12.36        9.84     59.70 o
   4  15  12        4.00       60.27     49.98 o
  -3  16  12       50.42       -6.65     72.08 o
  -2  16  12       27.83      -51.20     67.55 o
  -1  16  12       40.58       -6.54     89.33 o
   0  16  12      395.58      314.20     73.59 o
   1  16  12       68.34       89.74     64.23 o
   2  16  12        7.54       65.97     63.29 o
   3  16  12      320.84      448.39     72.79 o
  -1  17  12       32.34      -21.50     68.04 o
   0  17  12       70.86       89.46     92.56 o
   1  17  12      141.35      118.83     72.85 o
  -7   1  13      199.90      284.37     75.57 o
  -6   1  13       83.62       95.60     67.63 o
  -5   1  13      124.61      140.25     66.72 o
  -4   1  13     1578.14     1643.94    102.22 o
  -3   1  13       32.31       68.98     60.28 o
  -2   1  13        0.50      -51.34     51.34 o
  -1   1  13     3073.84     3034.04     75.66 o
   0   1  13      198.45      190.07     23.48 o
   1   1  13        0.60        4.37     45.83 o
   2   1  13     2783.27     3000.00    128.40 o
   3   1  13     1517.52     1457.93     61.03 o
   4   1  13        2.85       -5.85     30.92 o
   5   1  13      525.33      506.20     67.66 o
   6   1  13      787.66      913.61    110.71 o
   7   1  13        1.58      -49.79     56.05 o
  -7   2  13       23.06        5.91     66.31 o
  -6   2  13       12.27      -10.61     68.61 o
  -5   2  13      153.51       36.31     62.16 o
  -4   2  13        5.98       56.58     64.17 o
  -3   2  13       39.01       63.30     63.29 o
  -2   2  13      850.00      787.81    107.86 o
  -1   2  13       15.59       19.46     43.87 o
   0   2  13        7.36       12.79     20.05 o
   1   2  13     1977.51     1903.52     64.41 o
   2   2  13       27.11       44.64     20.30 o
   3   2  13     1269.12     1290.48     47.59 o
   4   2  13      938.62      978.98    104.15 o
   5   2  13      207.88      168.21     67.66 o
   6   2  13       59.17       53.48     49.43 o
   7   2  13      176.87      208.26     60.62 o
  -7   3  13        0.69       34.95     68.41 o
  -6   3  13        8.94      -22.38     81.73 o
  -5   3  13      671.70      595.89     80.79 o
  -4   3  13       64.09       66.29     62.37 o
  -3   3  13      260.58      255.86     80.11 o
  -2   3  13      656.69      613.07     73.58 o
  -1   3  13     1017.49      988.39     42.36 o
   0   3  13       82.92       93.19     36.31 o
   1   3  13     1100.24     1071.19     56.43 o
   2   3  13     1315.21     1191.20     89.71 o
   3   3  13        1.65       -7.21     17.60 o
   4   3  13       42.07       14.49     27.64 o
   5   3  13      193.49      188.35     43.05 o
   6   3  13       26.20      -45.62     45.62 o
   7   3  13       21.60      -24.56     55.78 o
  -7   4  13       78.01      164.12     75.48 o
  -6   4  13        1.78      -17.44     66.59 o
  -5   4  13      282.19      338.32     99.02 o
  -4   4  13        7.00        1.04     84.20 o
  -3   4  13      184.24      120.99     63.05 o
  -2   4  13        6.11      -13.33     38.16 o
  -1   4  13     1180.69     1175.18     47.20 o
   0   4  13        0.18       -8.20     23.83 o
   1   4  13      169.04      189.29     33.15 o
   2   4  13     1738.61     1711.40    127.63 o
   3   4  13        3.25      -15.50     23.00 o
   4   4  13       25.50       50.19     34.04 o
   5   4  13      359.32      367.28     45.63 o
   6   4  13      412.96      355.78     54.46 o
   7   4  13       33.06       91.71    108.05 o
  -7   5  13        6.44       98.09     89.33 o
  -6   5  13       13.49       19.95     70.55 o
  -5   5  13      293.93      398.58     74.52 o
  -4   5  13        2.86      -23.00     63.80 o
  -3   5  13        3.98      -34.77     42.55 o
  -2   5  13      158.87      187.92     43.03 o
  -1   5  13       12.59       16.99     27.84 o
   0   5  13       82.37       61.04     47.71 o
   1   5  13       35.33       23.73     28.54 o
   2   5  13      109.21      129.73     28.42 o
   3   5  13      940.59      874.71     58.99 o
   4   5  13      209.43      226.07     33.78 o
   5   5  13       25.50       36.02     34.99 o
   6   5  13       53.39       79.72     48.25 o
   7   5  13      130.72       88.80     58.26 o
  -7   6  13        3.66      122.97    104.35 o
  -6   6  13       15.96       65.33     67.74 o
  -5   6  13      134.78      159.43    124.87 o
  -4   6  13       10.77      -43.64     46.65 o
  -3   6  13       11.42       41.18     72.98 o
  -2   6  13       49.97       69.70     46.73 o
  -1   6  13       31.27       -1.61     46.09 o
   0   6  13       53.97       12.81     39.63 o
   1   6  13      102.90       83.13     32.78 o
   2   6  13     1209.29     1225.39     59.71 o
   3   6  13      365.15      365.78     61.26 o
   4   6  13      442.60      438.58     38.28 o
   5   6  13      273.84      314.11     46.43 o
   6   6  13        3.95        5.54     48.44 o
   7   6  13       31.74      -24.03     91.80 o
  -7   7  13       98.57       69.37    108.15 o
  -6   7  13       93.83       42.95    106.44 o
  -5   7  13      121.08      104.92     77.17 o
  -4   7  13      240.54      108.72     61.05 o
  -3   7  13       13.31        7.39     50.56 o
  -2   7  13       45.70       52.79     58.73 o
  -1   7  13      789.82      720.88     64.62 o
   0   7  13        5.16       27.39     37.98 o
   1   7  13      465.79      501.88     45.91 o
   2   7  13      305.58      400.71     42.94 o
   3   7  13      190.01      194.51     33.17 o
   4   7  13       16.23      -11.54     32.59 o
   5   7  13       25.48      -36.34     36.34 o
   6   7  13      240.07      352.52     57.22 o
   7   7  13       46.16      -56.85     56.85 o
  -6   8  13      121.56      101.78     77.03 o
  -5   8  13       44.16       27.85    132.85 o
  -4   8  13       19.24      -47.52     62.25 o
  -3   8  13      743.45      842.09     75.39 o
  -2   8  13      207.80      314.62     93.70 o
  -1   8  13       91.51       71.70     45.58 o
   0   8  13      913.20     1031.48     63.85 o
   1   8  13      399.42      415.05     47.66 o
   2   8  13      486.70      568.66     50.82 o
   3   8  13     1216.10     1244.42     86.48 o
   4   8  13      519.15      538.37     45.00 o
   5   8  13      362.07      446.42     47.84 o
   6   8  13      139.99      138.09     55.31 o
  -6   9  13       29.08      156.61     76.79 o
  -5   9  13       71.59      119.03     70.36 o
  -4   9  13        1.03      -37.89     60.90 o
  -3   9  13      249.51      264.27     62.80 o
  -2   9  13      410.18      405.37     61.72 o
  -1   9  13      123.78       95.70     56.83 o
   0   9  13      181.25      221.60     47.92 o
   1   9  13       13.70        6.64     49.80 o
   2   9  13      458.03      405.01     51.07 o
   3   9  13      337.09      423.62     53.09 o
   4   9  13        5.14      -13.78     37.62 o
   5   9  13      116.38      134.23     45.50 o
   6   9  13       47.10      106.30     55.86 o
  -6  10  13        7.22        8.42     94.27 o
  -5  10  13       28.49      -10.15     68.41 o
  -4  10  13       58.92       78.87     63.76 o
  -3  10  13       15.80       31.35     62.12 o
  -2  10  13      182.74      167.94     59.68 o
  -1  10  13        1.24      -47.50     47.50 o
   0  10  13       17.69       30.87     46.21 o
   1  10  13      138.88       62.53     45.97 o
   2  10  13       13.33       14.14     44.90 o
   3  10  13       55.67       40.75     47.65 o
   4  10  13       13.39      -38.51     38.51 o
   5  10  13       17.15       25.84     45.15 o
   6  10  13       78.29      107.69     56.75 o
  -5  11  13      122.30      104.63     77.25 o
  -4  11  13      189.10      112.30     74.79 o
  -3  11  13      107.70       80.46     62.07 o
  -2  11  13      115.28      129.72     62.63 o
  -1  11  13        7.56       -1.32     52.53 o
   0  11  13      512.31      568.66    134.76 o
   1  11  13        1.53      -15.55     61.58 o
   2  11  13       32.04       72.83     52.14 o
   3  11  13      522.05      548.14     92.94 o
   4  11  13        0.36       -9.04     42.46 o
   5  11  13       41.36      -12.58     44.98 o
  -5  12  13        0.89      -63.13     71.74 o
  -4  12  13        0.76      -23.46     98.93 o
  -3  12  13      249.21      300.86     70.48 o
  -2  12  13      143.39      129.42     61.56 o
  -1  12  13        3.36       -4.15     57.57 o
   0  12  13      159.43      221.32     60.82 o
   1  12  13      131.82      191.84     58.66 o
   2  12  13      361.07      470.86    103.20 o
   3  12  13     1446.79     1493.00     87.09 o
   4  12  13      163.07      171.83     46.51 o
   5  12  13       21.28       36.92     46.91 o
  -4  13  13       98.99      194.24     79.03 o
  -3  13  13        1.04       -2.65     65.94 o
  -2  13  13       38.65       41.83     61.78 o
  -1  13  13      286.11      341.48     68.94 o
   0  13  13       39.70       52.63     60.62 o
   1  13  13       82.20       77.33     87.05 o
   2  13  13      350.70      445.50     94.84 o
   3  13  13       18.03      -53.54     53.54 o
   4  13  13       15.13      -25.91     64.81 o
  -3  14  13       15.21      -58.16     70.95 o
  -2  14  13        1.28       27.15     64.23 o
  -1  14  13       17.19      -46.87     66.90 o
   0  14  13      330.07      284.04     71.05 o
   1  14  13       18.83      -30.42     56.32 o
   2  14  13       19.07       59.75     97.22 o
   3  14  13      112.30       57.87     88.47 o
  -2  15  13        3.10      118.59     72.65 o
  -1  15  13       44.00       81.50     71.87 o
   0  15  13        1.54       28.70     91.42 o
   1  15  13       24.30      -54.44     63.59 o
   2  15  13       18.81      102.57     64.23 o
  -1  16  13      264.93      350.75     94.46 o
   0  16  13        3.84       25.65     69.89 o
   1  16  13       15.38      -40.56    164.22 o
  -7   0  14       95.88      132.66    110.05 o
  -6   0  14      427.65      248.60    111.38 o
  -5   0  14      425.50      302.01    102.82 o
  -4   0  14       15.62       40.67     94.46 o
  -3   0  14      298.67      508.61    113.09 o
  -2   0  14      784.18      889.12    127.34 o
  -1   0  14        4.74      -36.50     37.46 o
   0   0  14      101.32       77.50     38.39 o
   1   0  14     1558.27     1692.33    146.92 o
   2   0  14     1198.03     1152.36    122.21 o
   4   0  14       40.40       29.27     44.47 o
   5   0  14      563.26      567.91     72.79 o
   6   0  14      136.50      269.51     78.88 o
   7   0  14       62.68      166.50     89.90 o
  -7   1  14       62.25      -69.19     83.06 o
  -6   1  14        8.08       29.54     72.03 o
  -5   1  14      190.31      133.42     73.04 o
  -4   1  14      124.15      113.10     67.96 o
  -3   1  14        2.24       26.75     64.99 o
  -2   1  14       41.41        0.16     68.14 o
  -1   1  14       21.35       69.08     36.39 o
   0   1  14       12.20       -1.72     22.36 o
   1   1  14       18.11      -58.38     58.38 o
   2   1  14       43.68        8.86     77.26 o
   3   1  14       36.74       26.05     23.39 o
   4   1  14        6.45       37.03     29.93 o
   5   1  14      342.26      335.27     46.24 o
   6   1  14       34.24      114.65     51.42 o
   7   1  14       37.56      127.69     64.34 o
  -7   2  14       29.84       46.01     76.05 o
  -6   2  14       92.09       37.91     71.17 o
  -5   2  14      206.74       99.40     70.40 o
  -4   2  14       58.64       39.50     66.85 o
  -3   2  14       88.72       78.45     69.61 o
  -2   2  14     1069.14     1037.52     94.13 o
  -1   2  14      322.55      281.26     41.22 o
   0   2  14        1.44       -7.53     21.54 o
   1   2  14       21.76       76.30     28.83 o
   2   2  14     2281.64     2170.20     57.67 o
   3   2  14       20.99       38.15     34.58 o
   4   2  14        1.59       -3.78     28.37 o
   5   2  14      855.57     1027.75     58.64 o
   6   2  14        1.04       21.11     48.68 o
   7   2  14       48.45       87.84     60.39 o
  -7   3  14       16.03      -41.66     72.03 o
  -6   3  14        8.09       63.87     97.60 o
  -5   3  14        0.93       24.87     71.02 o
  -4   3  14        6.84      -61.00     61.00 o
  -3   3  14      410.17      436.50    160.32 o
  -2   3  14        2.52       26.13     62.83 o
  -1   3  14       67.05      -35.45     58.38 o
   0   3  14     2806.13     2626.37    128.51 o
   1   3  14       16.08       14.11     32.82 o
   2   3  14      162.03      187.90     35.99 o
   3   3  14     1423.96     1492.91    171.25 o
   4   3  14       12.00       16.37     42.46 o
   5   3  14        1.28      -37.57     37.57 o
   6   3  14      214.80      241.30     53.31 o
   7   3  14        2.09       73.82     58.13 o
  -7   4  14       25.17      -40.37     75.60 o
  -6   4  14      244.46      282.68     77.60 o
  -5   4  14       22.66      -35.49     68.76 o
  -4   4  14      109.65       55.43     67.15 o
  -3   4  14      418.84      566.12     83.99 o
  -2   4  14      174.75      164.15     68.09 o
  -1   4  14       45.08      -60.27     60.95 o
   0   4  14      640.64      545.20    128.67 o
   1   4  14        5.76       28.51     81.54 o
   2   4  14      128.96       57.59     82.68 o
   3   4  14       16.19        0.90     86.67 o
   4   4  14      344.73      417.61     35.31 o
   5   4  14       60.83       76.84     39.71 o
   6   4  14      163.12      165.76     52.59 o
  -6   5  14        3.80       82.46     75.42 o
  -5   5  14      259.35      229.59     78.18 o
  -4   5  14        1.08      -64.98     64.98 o
  -3   5  14       99.75      122.28     48.82 o
  -2   5  14      409.56      448.92     52.36 o
  -1   5  14        3.01      -40.59     40.59 o
   0   5  14        7.63       14.89     45.62 o
   1   5  14      192.57      166.33     32.16 o
   2   5  14      174.93      145.78     27.35 o
   3   5  14       32.76       96.86     32.50 o
   4   5  14      746.42      696.54     55.76 o
   5   5  14      245.66      245.25    100.35 o
   6   5  14       26.13       41.86     49.00 o
  -6   6  14       74.16      -64.99     70.14 o
  -5   6  14       44.43       86.41     78.89 o
  -4   6  14      358.71      256.50     58.28 o
  -3   6  14       80.47       25.97     54.08 o
  -2   6  14       20.79       72.10     50.34 o
  -1   6  14      856.74      909.17    110.81 o
   0   6  14       22.09       72.94     38.43 o
   1   6  14      654.01      668.67     52.17 o
   2   6  14      287.90      265.27     38.20 o
   3   6  14       87.24       54.00     29.87 o
   4   6  14        3.34       16.63     35.86 o
   5   6  14      532.11      546.23     46.19 o
   6   6  14        6.53      -49.59     49.59 o
  -6   7  14      124.05      155.28    115.56 o
  -5   7  14       21.12       32.70     72.11 o
  -4   7  14      221.18      256.96     71.62 o
  -3   7  14      161.16      215.54     60.79 o
  -2   7  14      369.02      373.79     60.92 o
  -1   7  14     1117.74     1130.62    105.58 o
   0   7  14       75.19       82.42     40.76 o
   1   7  14      635.88      648.19     83.72 o
   2   7  14      400.90      479.17     46.38 o
   3   7  14       44.10       55.47     32.59 o
   4   7  14      880.30      911.31     50.59 o
   5   7  14       19.32      -21.09     50.40 o
   6   7  14      143.93      149.41     53.90 o
  -6   8  14      124.93      195.96    132.85 o
  -5   8  14      171.07      274.85     80.10 o
  -4   8  14       13.38      -74.03     74.03 o
  -3   8  14      657.59      524.33     70.85 o
  -2   8  14      169.46      225.94     57.78 o
  -1   8  14       79.91       93.91     50.65 o
   0   8  14       60.89       47.35     51.22 o
   1   8  14      972.66     1040.16     61.84 o
   2   8  14        2.96       41.21     39.81 o
   3   8  14        5.74       11.52     34.74 o
   4   8  14      627.37      791.52     73.63 o
   5   8  14       17.33       31.70     41.43 o
   6   8  14        4.19       46.65     52.87 o
  -5   9  14       27.79      -70.73     70.73 o
  -4   9  14      290.35      271.44     97.50 o
  -3   9  14      147.99       98.71     88.95 o
  -2   9  14        3.82      -52.08     52.08 o
  -1   9  14      392.32      320.72     57.64 o
   0   9  14      259.47      214.20     51.37 o
   1   9  14      264.63      245.51     49.72 o
   2   9  14      292.27      306.52     50.01 o
   3   9  14        2.16      -10.79     60.16 o
   4   9  14      124.79      147.80     42.98 o
   5   9  14      102.68      157.07     46.39 o
  -5  10  14       11.64       37.53     76.23 o
  -4  10  14       35.47       -0.32     67.37 o
  -3  10  14       26.28       18.36     60.56 o
  -2  10  14       18.44       32.22     56.66 o
  -1  10  14       64.57       44.19     55.27 o
   0  10  14       39.04       56.07     65.76 o
   1  10  14       34.54      -19.32     48.98 o
   2  10  14       89.01       34.45     74.03 o
   3  10  14      274.28      270.12     55.70 o
   4  10  14       24.86       -5.76     41.95 o
   5  10  14      123.93      118.74     46.15 o
  -4  11  14       97.42       26.77     73.73 o
  -3  11  14        1.37       94.71     64.80 o
  -2  11  14        2.57       11.11     73.74 o
  -1  11  14      123.47      275.26     64.54 o
   0  11  14       26.30       92.65     81.35 o
   1  11  14       30.98       22.40     69.56 o
   2  11  14        0.49      -18.86     51.42 o
   3  11  14        4.79      -51.77     51.77 o
   4  11  14        9.89       20.67     44.36 o
  -4  12  14      345.20      170.60     82.72 o
  -3  12  14       65.59      -59.09     67.97 o
  -2  12  14       30.37      -89.44     94.46 o
  -1  12  14      460.93      426.72    103.96 o
   0  12  14       15.31      -54.51     73.74 o
   1  12  14      141.61       50.44     58.41 o
   2  12  14        8.52       17.49     70.04 o
   3  12  14      122.73      210.95     87.05 o
   4  12  14       24.34      -22.71     65.25 o
  -3  13  14      182.93      108.58     86.86 o
  -2  13  14       44.39       78.11     68.67 o
  -1  13  14      459.93      496.90    188.64 o
   0  13  14      508.13      605.14     73.96 o
   1  13  14      215.22      280.80     67.96 o
   2  13  14      173.97      219.44     75.36 o
   3  13  14      248.86      238.55     65.67 o
  -2  14  14        2.23      -35.98     72.72 o
  -1  14  14       14.10       41.28     69.49 o
   0  14  14       38.27      144.00     84.29 o
   1  14  14       78.92      181.47     70.70 o
   2  14  14       48.97       98.45     82.96 o
   0  15  14      166.99       44.01     71.87 o
  -6   1  15      449.68      330.66     84.60 o
  -5   1  15       80.37      132.77     78.14 o
  -4   1  15       27.01       26.21     80.49 o
  -3   1  15      273.22      278.01     80.47 o
  -2   1  15     1440.49     1459.79    104.42 o
  -1   1  15        1.84       -3.27     62.23 o
   0   1  15      152.58      192.17     37.81 o
   1   1  15     3042.89     2975.34    144.46 o
   2   1  15      267.62      351.29     88.76 o
   3   1  15      122.75      177.71     99.78 o
   4   1  15     1732.91     1754.04     60.45 o
   5   1  15        1.15       14.83     39.50 o
   6   1  15       15.66      -19.35     49.28 o
  -6   2  15      191.96      156.03     81.92 o
  -5   2  15        5.43       15.52     74.36 o
  -4   2  15       20.76        1.38     78.40 o
  -3   2  15       37.10        9.19     70.39 o
  -2   2  15        7.63      -43.19     66.48 o
  -1   2  15      153.27      209.03     72.06 o
   0   2  15      104.21      100.07     55.53 o
   1   2  15      191.67      222.91     62.37 o
   2   2  15        5.66      -87.81     87.81 o
   3   2  15      304.21      357.03     42.38 o
   4   2  15       27.41       17.87     49.80 o
   5   2  15        4.41       34.84     47.90 o
   6   2  15      123.30      276.21     87.05 o
  -6   3  15      457.48      475.46    117.65 o
  -5   3  15       55.64       81.42     79.45 o
  -4   3  15       10.34      -45.72     78.69 o
  -3   3  15      793.49      820.93     94.90 o
  -2   3  15        0.96      107.18     83.82 o
  -1   3  15        5.69      -56.75     72.79 o
   0   3  15      795.31     1112.64     99.07 o
   1   3  15       16.61      -26.23     94.27 o
   2   3  15      903.35      928.05     58.26 o
   3   3  15      167.27      315.23     86.95 o
   4   3  15      106.32      164.11     48.72 o
   5   3  15      131.08      149.21     40.50 o
   6   3  15      231.18      383.16     55.88 o
  -6   4  15        3.33       -7.39     90.76 o
  -5   4  15      119.25       84.55    177.52 o
  -4   4  15       39.66      -69.66     69.66 o
  -3   4  15      575.58      627.73    127.63 o
  -2   4  15       16.21       13.17     68.60 o
  -1   4  15       21.31      -67.78     67.78 o
   0   4  15      350.99      343.45    112.90 o
   1   4  15      521.81      379.56    109.86 o
   2   4  15       54.60      -78.69     78.69 o
   3   4  15      157.21      159.79     44.76 o
   4   4  15       62.03       74.53     29.56 o
   5   4  15       43.64       93.54     40.29 o
   6   4  15       34.06      133.46     51.31 o
  -6   5  15       29.36       36.61     79.47 o
  -5   5  15       10.20      -48.78     71.62 o
  -4   5  15        6.11      -72.28     72.28 o
  -3   5  15        9.11      -67.60     67.60 o
  -2   5  15      140.88      203.03     76.03 o
  -1   5  15       17.40        8.74     56.54 o
   0   5  15      128.33      118.57     49.04 o
   1   5  15      699.58      731.08     47.54 o
   2   5  15      226.19      121.64    100.16 o
   3   5  15      209.95      269.77     48.97 o
   4   5  15       10.65       16.32     46.00 o
   5   5  15       36.69       13.00     59.49 o
   6   5  15        4.48       -0.47    101.30 o
  -5   6  15       71.49      202.99    116.32 o
  -4   6  15      189.02      205.46    122.59 o
  -3   6  15        4.14      -12.80     57.58 o
  -2   6  15        6.67      -21.80     52.84 o
  -1   6  15      433.26      478.48     59.59 o
   0   6  15        2.15       -9.44     41.36 o
   1   6  15      288.97      276.41     40.96 o
   2   6  15      678.58      757.28     45.53 o
   3   6  15        5.13       34.46     29.32 o
   4   6  15      289.57      293.66     44.31 o
   5   6  15       91.66      -19.19     43.77 o
  -5   7  15      102.24      170.30    120.69 o
  -4   7  15      105.22      203.06     72.90 o
  -3   7  15        3.41      -41.67     57.66 o
  -2   7  15       96.57       20.71     54.18 o
  -1   7  15        6.43       53.57     60.82 o
   0   7  15      213.72      193.35     48.68 o
   1   7  15       12.86       13.97     49.89 o
   2   7  15        9.49      -16.71     36.75 o
   3   7  15       94.49      130.11     35.54 o
   4   7  15      115.98      103.08     39.11 o
   5   7  15       77.41       93.47     42.99 o
  -5   8  15       91.37       84.56     78.12 o
  -4   8  15      186.81      283.30     72.85 o
  -3   8  15       95.87       99.05     66.24 o
  -2   8  15      335.96      324.51     63.13 o
  -1   8  15      136.26      200.33     56.02 o
   0   8  15      601.65      583.79     60.34 o
   1   8  15      149.00      162.78     45.25 o
   2   8  15      750.98      758.39     63.01 o
   3   8  15      433.26      418.56     61.81 o
   4   8  15        1.52       10.45     54.92 o
   5   8  15      209.06      188.26     56.65 o
  -4   9  15        0.60       55.61     74.98 o
  -3   9  15      349.56      234.46     71.04 o
  -2   9  15       75.30       51.80     61.61 o
  -1   9  15       42.79        2.12     53.46 o
   0   9  15      755.38      839.42    105.58 o
   1   9  15      134.69       78.16     49.75 o
   2   9  15       74.46      134.07     49.76 o
   3   9  15      749.67      784.17     67.88 o
   4   9  15       40.51       44.75     45.94 o
  -4  10  15       45.40       47.98     76.26 o
  -3  10  15       85.78       42.89     87.43 o
  -2  10  15        4.66        8.38     60.67 o
  -1  10  15      515.17      455.79    161.27 o
   0  10  15        1.16       39.96    101.78 o
   1  10  15      175.28      140.26     61.96 o
   2  10  15       59.44       39.01     53.19 o
   3  10  15      232.80      195.98     45.71 o
   4  10  15      178.19      209.97     47.78 o
  -3  11  15       28.50      -46.28     72.60 o
  -2  11  15       29.55       57.14    108.34 o
  -1  11  15        8.14       45.92     62.88 o
   0  11  15       32.26       79.44     57.65 o
   1  11  15        8.59       57.89     55.94 o
   2  11  15      312.05      417.30     62.55 o
   3  11  15        6.37       -0.42     56.93 o
  -3  12  15       53.33       38.66     75.43 o
  -2  12  15      192.94      173.61     73.72 o
  -1  12  15      419.02      474.86     89.71 o
   0  12  15       29.18      -24.49     91.90 o
   1  12  15      495.42      531.40     70.39 o
   2  12  15      505.49      548.74     96.17 o
   3  12  15        8.89       -7.52     59.23 o
  -2  13  15       15.54      -71.27     71.27 o
  -1  13  15       95.21       23.14     69.94 o
   0  13  15       73.16       30.76     68.13 o
   1  13  15       25.56      -26.09     61.53 o
  -5   0  16        0.46      215.53    112.52 o
  -4   0  16        2.17      -19.77    113.66 o
  -3   0  16      170.52      230.74    113.28 o
  -2   0  16       99.40       91.04    113.47 o
  -1   0  16        1.01      166.31    105.30 o
   0   0  16      245.80      265.14    115.56 o
   1   0  16      435.97      331.85    110.24 o
   2   0  16      213.47       21.48     93.13 o
   5   0  16      221.27      174.67     55.88 o
  -5   1  16        2.01       59.81     80.49 o
  -4   1  16       56.72       64.70     78.14 o
  -3   1  16       72.72      148.70     81.91 o
  -2   1  16      380.08      376.45     82.18 o
  -1   1  16       31.96       12.63     75.37 o
   0   1  16        0.31      -66.54     66.54 o
   1   1  16      126.58       51.87     71.34 o
   2   1  16       44.53      -46.95     98.26 o
   3   1  16       11.33       73.74    104.16 o
   4   1  16      210.77      260.39     44.67 o
   5   1  16        7.87      -24.47     35.37 o
  -5   2  16        0.64      -32.36     79.11 o
  -4   2  16      155.61        7.08     75.95 o
  -3   2  16       35.28        0.21     75.36 o
  -2   2  16       41.25       26.73     71.40 o
  -1   2  16       59.19      -19.40     70.46 o
   0   2  16      560.91      539.35    110.05 o
   1   2  16      242.64      227.87    172.01 o
   2   2  16      869.07      656.86    119.55 o
   3   2  16      397.50      355.61    114.42 o
   4   2  16      142.88      172.39     54.36 o
   5   2  16        2.37      -27.20     35.76 o
  -5   3  16       82.00      160.90     86.79 o
  -4   3  16        4.31       -1.16    121.45 o
  -3   3  16       74.20      155.67     84.62 o
  -2   3  16      928.32     1031.44    100.51 o
  -1   3  16       42.30        3.50     73.29 o
   0   3  16      550.42      506.65     86.68 o
   1   3  16      769.57      785.91    125.82 o
   2   3  16        6.50      -10.64     50.27 o
   3   3  16      220.74      156.52     59.11 o
   4   3  16       14.94       -6.27     54.74 o
   5   3  16      118.70       97.56     38.65 o
  -5   4  16        2.15        7.18     82.38 o
  -4   4  16      189.41      239.97     85.56 o
  -3   4  16       13.84       77.57     81.16 o
  -2   4  16       29.17       22.21     73.04 o
  -1   4  16        8.89        4.78     95.03 o
   0   4  16      375.02      457.67    123.92 o
   1   4  16       37.48       88.95    106.25 o
   2   4  16      270.27      316.43     47.12 o
   3   4  16      247.36      318.82     50.53 o
   4   4  16      565.95      693.81    107.77 o
   5   4  16      117.20      193.55     42.54 o
  -5   5  16       11.04       42.19     84.60 o
  -4   5  16        3.74      -75.04     75.04 o
  -3   5  16       72.05       70.01     75.86 o
  -2   5  16        0.42      -84.39    109.86 o
  -1   5  16      237.43      236.63    120.31 o
   0   5  16       16.81      148.25    107.39 o
   1   5  16       23.08      -91.23     91.23 o
   2   5  16       23.45       84.77     95.60 o
   3   5  16      102.54      225.42     52.41 o
   4   5  16       18.51       36.68     62.06 o
   5   5  16      341.20      455.17     49.80 o
  -5   6  16       18.85      -11.21    126.96 o
  -4   6  16        0.90      -76.03    121.83 o
  -3   6  16      286.51      297.64    124.11 o
  -2   6  16       42.94       60.63    118.60 o
  -1   6  16      188.86      113.14    107.86 o
   0   6  16       17.02      -21.85     45.28 o
   1   6  16       17.32       11.81     88.09 o
   2   6  16        4.91       72.22    105.11 o
   3   6  16        9.95        1.67     49.37 o
   4   6  16       20.74      -15.18     35.04 o
  -4   7  16       33.86       61.01    121.26 o
  -3   7  16       95.60       95.02     66.47 o
  -2   7  16       34.84      -57.97     58.75 o
  -1   7  16      495.56      532.18     66.89 o
   0   7  16       37.33      107.59     50.29 o
   1   7  16      882.55     1064.49     91.42 o
   2   7  16       53.87       55.01     37.99 o
   3   7  16       12.41        1.48     49.60 o
   4   7  16      343.26      423.94     45.11 o
  -4   8  16       24.94       22.31     80.68 o
  -3   8  16       68.42      119.81     72.59 o
  -2   8  16       34.63      -14.67     94.84 o
  -1   8  16      125.46       79.85     60.54 o
   0   8  16        3.29       -5.48     50.50 o
   1   8  16      124.68      182.18     49.52 o
   2   8  16      165.43      232.93    103.77 o
   3   8  16      123.96      112.98     39.71 o
   4   8  16      104.10       84.01     80.64 o
  -3   9  16       10.71       48.60     73.27 o
  -2   9  16        9.10       -6.26     64.23 o
  -1   9  16      333.71      324.00     67.72 o
   0   9  16       30.12        6.42     54.53 o
   1   9  16        5.29       14.05     51.11 o
   2   9  16       97.63       68.47     65.38 o
   3   9  16       64.82      176.47     43.98 o
  -3  10  16      144.23      104.65     75.52 o
  -2  10  16       53.06        3.33     67.76 o
  -1  10  16        8.00       -8.20    118.69 o
   0  10  16       15.59       32.83     59.20 o
   1  10  16       56.56       98.74     57.91 o
   2  10  16        4.02      -45.74     53.41 o
   3  10  16      162.47       57.29     46.08 o
  -2  11  16       11.57       52.53     68.45 o
  -1  11  16       25.23      -45.24     63.12 o
   0  11  16        4.71      -34.20     61.51 o
   1  11  16        0.99      -39.45     57.96 o
   2  11  16       14.79       34.38     59.43 o
  -4   1  17      492.31      454.82    123.54 o
  -3   1  17       47.86       32.78     82.41 o
  -2   1  17       32.02       24.13     80.36 o
  -1   1  17      785.45      833.62    165.83 o
   0   1  17       83.73      115.79    116.79 o
   1   1  17       20.99      -20.35     73.97 o
   2   1  17      116.48      104.35    107.96 o
  -4   2  17       79.29      137.04     86.04 o
  -3   2  17       19.87       90.02     87.53 o
  -2   2  17        8.16       -6.84     79.58 o
  -1   2  17      182.27      232.85     86.41 o
   0   2  17       32.09       82.95     79.02 o
   1   2  17      197.18      131.90    106.44 o
   2   2  17      101.59      162.12    114.99 o
   3   2  17        3.26     -103.20    103.20 o
  -4   3  17        2.57      -16.36     84.16 o
  -3   3  17       79.64        7.82     82.88 o
  -2   3  17      143.51       38.12     79.15 o
  -1   3  17       10.15       27.55     82.68 o
   0   3  17      267.06      169.76     80.23 o
   1   3  17        4.71       -3.23    111.38 o
   2   3  17      109.28      -98.45     98.45 o
   3   3  17      141.12      146.54    112.71 o
   4   3  17       43.34       46.57     56.83 o
  -4   4  17        1.71       22.85     80.44 o
  -3   4  17       36.28       69.36     95.32 o
  -2   4  17       74.49       26.41    133.33 o
  -1   4  17       21.29       49.80    107.77 o
   0   4  17      224.70      504.24    138.18 o
   1   4  17       28.26       28.51    105.87 o
   2   4  17       20.14       35.85     44.72 o
   3   4  17      148.02      240.67     64.81 o
   4   4  17       95.28      145.81    136.47 o
  -4   5  17       55.91      -39.33     83.89 o
  -3   5  17       48.03      149.22     85.71 o
  -2   5  17        6.24      -32.12    122.21 o
  -1   5  17      326.36      215.53    118.60 o
   0   5  17       14.82       64.24    107.58 o
   1   5  17       22.66       19.20    112.71 o
   2   5  17       61.08      126.42     50.36 o
   3   5  17      121.21       89.35     69.09 o
   4   5  17       22.74       45.16     62.06 o
  -3   6  17       31.24       81.16    122.02 o
  -2   6  17      442.56      332.61    141.79 o
  -1   6  17       16.07       79.83    115.37 o
   0   6  17      160.29      179.61    113.09 o
   1   6  17      686.19      554.80    137.23 o
   2   6  17      190.49      222.94    122.78 o
   3   6  17       69.69       60.02     55.11 o
  -3   7  17       71.47      199.57    144.83 o
  -2   7  17        3.37     -109.86    109.86 o
  -1   7  17        1.07      -57.92     57.92 o
   0   7  17      119.19      150.66     57.63 o
   1   7  17      102.18       90.04     90.76 o
   2   7  17        0.19      -53.60    111.00 o
   3   7  17       27.14      -39.73     57.62 o
  -2   8  17      142.96      131.00     79.73 o
  -1   8  17       13.55       -3.51     63.11 o
   0   8  17       97.60      109.66     58.37 o
   1   8  17      129.86      143.20     93.51 o
   2   8  17      167.97      182.95     46.85 o
  -2   9  17      195.42      115.22     74.04 o
  -1   9  17       57.27      156.40     95.41 o
   0   9  17      111.03      240.78     64.84 o
   1   9  17       76.77       47.03     56.14 o
  -3   0  18      293.34      191.01    127.91 o
  -2   0  18       75.66       84.58    118.41 o
  -1   0  18      891.78      802.07    149.77 o
   0   0  18      211.56      311.89    125.44 o
   1   0  18      196.80      154.71    120.12 o
   2   0  18      343.44      532.56    133.04 o
  -3   1  18        1.34      -25.97    135.90 o
  -2   1  18      203.71      210.58     93.06 o
  -1   1  18        0.25       30.73     85.38 o
   0   1  18        0.65      -79.90     79.90 o
   1   1  18      220.17      307.17     91.34 o
   2   1  18        0.03      -44.67    118.03 o
  -3   2  18        6.09      -24.00     93.24 o
  -2   2  18      109.00      -34.54     89.73 o
  -1   2  18        0.16     -100.07    100.07 o
   0   2  18      111.00       51.19     83.57 o
   1   2  18      465.69      517.16    133.61 o
   2   2  18       74.57     -104.73    104.73 o
   3   2  18      245.09      109.10    115.75 o
  -3   3  18        4.13      -30.03     87.00 o
  -2   3  18       88.41       74.11     90.09 o
  -1   3  18      165.35      199.87     96.26 o
   0   3  18      120.88       31.36    127.53 o
   1   3  18      103.98      124.30    125.25 o
   2   3  18       30.30       88.00    111.00 o
   3   3  18      121.03      163.26    113.66 o
  -2   4  18        0.61       64.78     87.76 o
  -1   4  18      253.86      526.29    137.99 o
   0   4  18       97.45       76.22    130.57 o
   1   4  18      589.03      834.76    156.61 o
   2   4  18      449.51      539.38     63.77 o
  -2   5  18       76.40       28.51    125.44 o
  -1   5  18      121.70       11.21    118.22 o
   0   5  18       25.43       40.48    127.53 o
   1   5  18      485.82      324.63    140.65 o
   2   5  18      132.84       36.85     51.59 o
  -1   6  18        6.20      -26.80    128.67 o
   0   6  18      232.36      239.29    136.47 o
   1   6  18        0.59       25.85    126.96 o
   0   7  18        1.27       38.20    122.59 o
 
